# Supplementary material for: A Low Glycemic Index Mediterranean Diet Combined with Aerobic Physical Activity Rearranges the Gut Microbiota Signature in NAFLD Patients
Source: Nutrients. 2022 Apr 23;14(9):1773. doi: 10.3390/nu14091773 (PMC9101735; doi:10.3390/nu14091773)
Supplement: Supplementary file 1 [file nutrients-14-01773-s001.zip]

Archive with 7 entries (7 files):
- Supplementary Figure S5.pdf
- Supplementary Figure S6.pdf
- Supplementary file.xlsx
- Supplementary Figure S1.pdf
- Supplementary Figure S2.pdf
- Supplementary Figure S3.pdf
- Supplementary Figure S4.pdf
