# Supplementary material for: A Low Glycemic Index Mediterranean Diet Combined with Aerobic Physical Activity Rearranges the Gut Microbiota Signature in NAFLD Patients
Source: Nutrients. 2022 Apr 23;14(9):1773. doi: 10.3390/nu14091773 (PMC9101735; doi:10.3390/nu14091773)
Supplement: Supplementary file 1 [file nutrients-14-01773-s001.zip › Supplementary file.xlsx]

## Sheet: Table S1 metadata
Sample-id	time	randomized_group	randomized_group_time	NCBI BIoSample Accession
20048-T1	T1	ATFIS_1	ATFIS_1_T1	SAMN26661679
20048-T2	T2	ATFIS_1	ATFIS_1_T2	SAMN26661680
20050-T1	T1	ATFIS_1	ATFIS_1_T1	SAMN26661681
20050-T2	T2	ATFIS_1	ATFIS_1_T2	SAMN26661682
20051-T2	T2	ATFIS_1	ATFIS_1_T2	SAMN26661683
20052-T1	T1	ATFIS_1	ATFIS_1_T1	SAMN26661684
20052-T2	T2	ATFIS_1	ATFIS_1_T2	SAMN26661685
20053-T1	T1	ATFIS_1	ATFIS_1_T1	SAMN26661686
20053-T2	T2	ATFIS_1	ATFIS_1_T2	SAMN26661687
20056-T1	T1	ATFIS_1	ATFIS_1_T1	SAMN26661688
20056-T2	T2	ATFIS_1	ATFIS_1_T2	SAMN26661689
20058-T1	T1	ATFIS_1	ATFIS_1_T1	SAMN26661690
20058-T2	T2	ATFIS_1	ATFIS_1_T2	SAMN26661691
20059-T1	T1	ATFIS_1	ATFIS_1_T1	SAMN26661692
20059-T2	T2	ATFIS_1	ATFIS_1_T2	SAMN26661693
20074-T1	T1	ATFIS_1	ATFIS_1_T1	SAMN26661694
20074-T2	T2	ATFIS_1	ATFIS_1_T2	SAMN26661695
20077-T2	T2	ATFIS_1	ATFIS_1_T2	SAMN26661696
20081-T1	T1	ATFIS_1	ATFIS_1_T1	SAMN26661697
20081-T2	T2	ATFIS_1	ATFIS_1_T2	SAMN26661698
20089-T1	T1	ATFIS_1	ATFIS_1_T1	SAMN26661699
20089-T2	T2	ATFIS_1	ATFIS_1_T2	SAMN26661700
20092-T1	T1	ATFIS_1	ATFIS_1_T1	SAMN26661701
20092-T2	T2	ATFIS_1	ATFIS_1_T2	SAMN26661702
3084-T1	T1	ATFIS_1	ATFIS_1_T1	SAMN26661703
3084-T2	T2	ATFIS_1	ATFIS_1_T2	SAMN26661704
3103-T1	T1	ATFIS_1	ATFIS_1_T1	SAMN26661705
3103-T2	T2	ATFIS_1	ATFIS_1_T2	SAMN26661706
3119-T1	T1	ATFIS_1	ATFIS_1_T1	SAMN26661707
3119-T2	T2	ATFIS_1	ATFIS_1_T2	SAMN26661708
3131-T1	T1	ATFIS_1	ATFIS_1_T1	SAMN26661709
3131-T2	T2	ATFIS_1	ATFIS_1_T2	SAMN26661710
3144-T1	T1	ATFIS_1	ATFIS_1_T1	SAMN26661711
3144-T2	T2	ATFIS_1	ATFIS_1_T2	SAMN26661712
3163-T1	T1	ATFIS_1	ATFIS_1_T1	SAMN26661713
3163-T2	T2	ATFIS_1	ATFIS_1_T2	SAMN26661714
20085-T1	T1	ATFIS_2	ATFIS_2_T1	SAMN26661715
20085-T2	T2	ATFIS_2	ATFIS_2_T2	SAMN26661716
20099-T1	T1	ATFIS_2	ATFIS_2_T1	SAMN26661717
20099-T2	T2	ATFIS_2	ATFIS_2_T2	SAMN26661718
20101-T1	T1	ATFIS_2	ATFIS_2_T1	SAMN26661719
20101-T2	T2	ATFIS_2	ATFIS_2_T2	SAMN26661720
20102-T1	T1	ATFIS_2	ATFIS_2_T1	SAMN26661721
20102-T2	T2	ATFIS_2	ATFIS_2_T2	SAMN26661722
20103-T1	T1	ATFIS_2	ATFIS_2_T1	SAMN26661723
20103-T2	T2	ATFIS_2	ATFIS_2_T2	SAMN26661724
20104-T1	T1	ATFIS_2	ATFIS_2_T1	SAMN26661725
20104-T2	T2	ATFIS_2	ATFIS_2_T2	SAMN26661726
20105-T1	T1	ATFIS_2	ATFIS_2_T1	SAMN26661727
20105-T2	T2	ATFIS_2	ATFIS_2_T2	SAMN26661728
20112-T1	T1	ATFIS_2	ATFIS_2_T1	SAMN26661729
20112-T2	T2	ATFIS_2	ATFIS_2_T2	SAMN26661730
20116-T1	T1	ATFIS_2	ATFIS_2_T1	SAMN26661731
20116-T2	T2	ATFIS_2	ATFIS_2_T2	SAMN26661732
20121-T1	T1	ATFIS_2	ATFIS_2_T1	SAMN26661733
20121-T2	T2	ATFIS_2	ATFIS_2_T2	SAMN26661734
20123-T1	T1	ATFIS_2	ATFIS_2_T1	SAMN26661735
20123-T2	T2	ATFIS_2	ATFIS_2_T2	SAMN26661736
20124-T1	T1	ATFIS_2	ATFIS_2_T1	SAMN26661737
20124-T2	T2	ATFIS_2	ATFIS_2_T2	SAMN26661738
20125-T1	T1	ATFIS_2	ATFIS_2_T1	SAMN26661739
20125-T2	T2	ATFIS_2	ATFIS_2_T2	SAMN26661740
3102-T1	T1	ATFIS_2	ATFIS_2_T1	SAMN26661741
3102-T2	T2	ATFIS_2	ATFIS_2_T2	SAMN26661742
3110-T1	T1	ATFIS_2	ATFIS_2_T1	SAMN26661743
3110-T2	T2	ATFIS_2	ATFIS_2_T2	SAMN26661744
3148-T1	T1	ATFIS_2	ATFIS_2_T1	SAMN26661745
3148-T2	T2	ATFIS_2	ATFIS_2_T2	SAMN26661746
3159-T1	T1	ATFIS_2	ATFIS_2_T1	SAMN26661747
3159-T2	T2	ATFIS_2	ATFIS_2_T2	SAMN26661748
3169-T1	T1	ATFIS_2	ATFIS_2_T1	SAMN26661749
3169-T2	T2	ATFIS_2	ATFIS_2_T2	SAMN26661750
20000-T1	T1	INRAN	INRAN_T1	SAMN26661751
20000-T2	T2	INRAN	INRAN_T2	SAMN26661752
20003-T1	T1	INRAN	INRAN_T1	SAMN26661753
20003-T2	T2	INRAN	INRAN_T2	SAMN26661754
20004-T1	T1	INRAN	INRAN_T1	SAMN26661755
20004-T2	T2	INRAN	INRAN_T2	SAMN26661756
20005-T1	T1	INRAN	INRAN_T1	SAMN26661757
20005-T2	T2	INRAN	INRAN_T2	SAMN26661758
20076-T1	T1	INRAN	INRAN_T1	SAMN26661759
20076-T2	T2	INRAN	INRAN_T2	SAMN26661760
20079-T1	T1	INRAN	INRAN_T1	SAMN26661761
20079-T2	T2	INRAN	INRAN_T2	SAMN26661762
20080-T1	T1	INRAN	INRAN_T1	SAMN26661763
20080-T2	T2	INRAN	INRAN_T2	SAMN26661764
20082-T1	T1	INRAN	INRAN_T1	SAMN26661765
20082-T2	T2	INRAN	INRAN_T2	SAMN26661766
20083-T1	T1	INRAN	INRAN_T1	SAMN26661767
20083-T2	T2	INRAN	INRAN_T2	SAMN26661768
20097-T1	T1	INRAN	INRAN_T1	SAMN26661769
20097-T2	T2	INRAN	INRAN_T2	SAMN26661770
3105-T1	T1	INRAN	INRAN_T1	SAMN26661771
3105-T2	T2	INRAN	INRAN_T2	SAMN26661772
3106-T1	T1	INRAN	INRAN_T1	SAMN26661773
3106-T2	T2	INRAN	INRAN_T2	SAMN26661774
3112-T1	T1	INRAN	INRAN_T1	SAMN26661775
3112-T2	T2	INRAN	INRAN_T2	SAMN26661776
3120-T1	T1	INRAN	INRAN_T1	SAMN26661777
3120-T2	T2	INRAN	INRAN_T2	SAMN26661778
3130-T1	T1	INRAN	INRAN_T1	SAMN26661779
3130-T2	T2	INRAN	INRAN_T2	SAMN26661780
3171-T1	T1	INRAN	INRAN_T1	SAMN26661781
3171-T2	T2	INRAN	INRAN_T2	SAMN26661782
3172-T1	T1	INRAN	INRAN_T1	SAMN26661783
3172-T2	T2	INRAN	INRAN_T2	SAMN26661784
20001-T1	T1	LGMID	LGMID_T1	SAMN26661785
20001-T2	T2	LGMID	LGMID_T2	SAMN26661786
20002-T1	T1	LGMID	LGMID_T1	SAMN26661787
20002-T2	T2	LGMID	LGMID_T2	SAMN26661788
20033-T1	T1	LGMID	LGMID_T1	SAMN26661789
20033-T2	T2	LGMID	LGMID_T2	SAMN26661790
20040-T1	T1	LGMID	LGMID_T1	SAMN26661791
20040-T2	T2	LGMID	LGMID_T2	SAMN26661792
20044-T1	T1	LGMID	LGMID_T1	SAMN26661793
20045-T1	T1	LGMID	LGMID_T1	SAMN26661794
20045-T2	T2	LGMID	LGMID_T2	SAMN26661795
20054-T1	T1	LGMID	LGMID_T1	SAMN26661796
20054-T2	T2	LGMID	LGMID_T2	SAMN26661797
20055-T1	T1	LGMID	LGMID_T1	SAMN26661798
20055-T2	T2	LGMID	LGMID_T2	SAMN26661799
20070-T1	T1	LGMID	LGMID_T1	SAMN26661800
20070-T2	T2	LGMID	LGMID_T2	SAMN26661801
20071-T1	T1	LGMID	LGMID_T1	SAMN26661802
20071-T2	T2	LGMID	LGMID_T2	SAMN26661803
20072-T1	T1	LGMID	LGMID_T1	SAMN26661804
20072-T2	T2	LGMID	LGMID_T2	SAMN26661805
20073-T1	T1	LGMID	LGMID_T1	SAMN26661806
20073-T2	T2	LGMID	LGMID_T2	SAMN26661807
20086-T1	T1	LGMID	LGMID_T1	SAMN26661808
20086-T2	T2	LGMID	LGMID_T2	SAMN26661809
20087-T1	T1	LGMID	LGMID_T1	SAMN26661810
20087-T2	T2	LGMID	LGMID_T2	SAMN26661811
3097-T1	T1	LGMID	LGMID_T1	SAMN26661812
3097-T2	T2	LGMID	LGMID_T2	SAMN26661813
3104-T1	T1	LGMID	LGMID_T1	SAMN26661814
3104-T2	T2	LGMID	LGMID_T2	SAMN26661815
3125-T1	T1	LGMID	LGMID_T1	SAMN26661816
3125-T2	T2	LGMID	LGMID_T2	SAMN26661817
3141-T1	T1	LGMID	LGMID_T1	SAMN26661818
3141-T2	T2	LGMID	LGMID_T2	SAMN26661819
3164-T1	T1	LGMID	LGMID_T1	SAMN26661820
3164-T2	T2	LGMID	LGMID_T2	SAMN26661821
20008-T1	T1	LGMID_ATFIS_1	LGMID_ATFIS_1_T1	SAMN26661822
20008-T2	T2	LGMID_ATFIS_1	LGMID_ATFIS_1_T2	SAMN26661823
20010-T1	T1	LGMID_ATFIS_1	LGMID_ATFIS_1_T1	SAMN26661824
20010-T2	T2	LGMID_ATFIS_1	LGMID_ATFIS_1_T2	SAMN26661825
20011-T1	T1	LGMID_ATFIS_1	LGMID_ATFIS_1_T1	SAMN26661826
20011-T2	T2	LGMID_ATFIS_1	LGMID_ATFIS_1_T2	SAMN26661827
20014-T1	T1	LGMID_ATFIS_1	LGMID_ATFIS_1_T1	SAMN26661828
20014-T2	T2	LGMID_ATFIS_1	LGMID_ATFIS_1_T2	SAMN26661829
20016-T1	T1	LGMID_ATFIS_1	LGMID_ATFIS_1_T1	SAMN26661830
20016-T2	T2	LGMID_ATFIS_1	LGMID_ATFIS_1_T2	SAMN26661831
20018-T1	T1	LGMID_ATFIS_1	LGMID_ATFIS_1_T1	SAMN26661832
20018-T2	T2	LGMID_ATFIS_1	LGMID_ATFIS_1_T2	SAMN26661833
20020-T1	T1	LGMID_ATFIS_1	LGMID_ATFIS_1_T1	SAMN26661834
20020-T2	T2	LGMID_ATFIS_1	LGMID_ATFIS_1_T2	SAMN26661835
20028-T1	T1	LGMID_ATFIS_1	LGMID_ATFIS_1_T1	SAMN26661836
20028-T2	T2	LGMID_ATFIS_1	LGMID_ATFIS_1_T2	SAMN26661837
20029-T1	T1	LGMID_ATFIS_1	LGMID_ATFIS_1_T1	SAMN26661838
20029-T2	T2	LGMID_ATFIS_1	LGMID_ATFIS_1_T2	SAMN26661839
20095-T1	T1	LGMID_ATFIS_1	LGMID_ATFIS_1_T1	SAMN26661840
20095-T2	T2	LGMID_ATFIS_1	LGMID_ATFIS_1_T2	SAMN26661841
3109-T1	T1	LGMID_ATFIS_1	LGMID_ATFIS_1_T1	SAMN26661842
3109-T2	T2	LGMID_ATFIS_1	LGMID_ATFIS_1_T2	SAMN26661843
3117-T1	T1	LGMID_ATFIS_1	LGMID_ATFIS_1_T1	SAMN26661844
3117-T2	T2	LGMID_ATFIS_1	LGMID_ATFIS_1_T2	SAMN26661845
3126-T1	T1	LGMID_ATFIS_1	LGMID_ATFIS_1_T1	SAMN26661846
3126-T2	T2	LGMID_ATFIS_1	LGMID_ATFIS_1_T2	SAMN26661847
3137-T1	T1	LGMID_ATFIS_1	LGMID_ATFIS_1_T1	SAMN26661848
3137-T2	T2	LGMID_ATFIS_1	LGMID_ATFIS_1_T2	SAMN26661849
3153-T1	T1	LGMID_ATFIS_1	LGMID_ATFIS_1_T1	SAMN26661850
3153-T2	T2	LGMID_ATFIS_1	LGMID_ATFIS_1_T2	SAMN26661851
3158-T1	T1	LGMID_ATFIS_1	LGMID_ATFIS_1_T1	SAMN26661852
3158-T2	T2	LGMID_ATFIS_1	LGMID_ATFIS_1_T2	SAMN26661853
3160-T1	T1	LGMID_ATFIS_1	LGMID_ATFIS_1_T1	SAMN26661854
3160-T2	T2	LGMID_ATFIS_1	LGMID_ATFIS_1_T2	SAMN26661855
20030-T1	T1	LGMID_ATFIS_2	LGMID_ATFIS_2_T1	SAMN26661856
20030-T2	T2	LGMID_ATFIS_2	LGMID_ATFIS_2_T2	SAMN26661857
20032-T1	T1	LGMID_ATFIS_2	LGMID_ATFIS_2_T1	SAMN26661858
20032-T2	T2	LGMID_ATFIS_2	LGMID_ATFIS_2_T2	SAMN26661859
20037-T1	T1	LGMID_ATFIS_2	LGMID_ATFIS_2_T1	SAMN26661860
20037-T2	T2	LGMID_ATFIS_2	LGMID_ATFIS_2_T2	SAMN26661861
20038-T1	T1	LGMID_ATFIS_2	LGMID_ATFIS_2_T1	SAMN26661862
20038-T2	T2	LGMID_ATFIS_2	LGMID_ATFIS_2_T2	SAMN26661863
20039-T1	T1	LGMID_ATFIS_2	LGMID_ATFIS_2_T1	SAMN26661864
20039-T2	T2	LGMID_ATFIS_2	LGMID_ATFIS_2_T2	SAMN26661865
20043-T1	T1	LGMID_ATFIS_2	LGMID_ATFIS_2_T1	SAMN26661866
20043-T2	T2	LGMID_ATFIS_2	LGMID_ATFIS_2_T2	SAMN26661867
20069-T1	T1	LGMID_ATFIS_2	LGMID_ATFIS_2_T1	SAMN26661868
20069-T2	T2	LGMID_ATFIS_2	LGMID_ATFIS_2_T2	SAMN26661869
3107-T1	T1	LGMID_ATFIS_2	LGMID_ATFIS_2_T1	SAMN26661870
3107-T2	T2	LGMID_ATFIS_2	LGMID_ATFIS_2_T2	SAMN26661871
3114-T1	T1	LGMID_ATFIS_2	LGMID_ATFIS_2_T1	SAMN26661872
3114-T2	T2	LGMID_ATFIS_2	LGMID_ATFIS_2_T2	SAMN26661873
3127-T1	T1	LGMID_ATFIS_2	LGMID_ATFIS_2_T1	SAMN26661874
3127-T2	T2	LGMID_ATFIS_2	LGMID_ATFIS_2_T2	SAMN26661875
3128-T1	T1	LGMID_ATFIS_2	LGMID_ATFIS_2_T1	SAMN26661876
3128-T2	T2	LGMID_ATFIS_2	LGMID_ATFIS_2_T2	SAMN26661877
3129-T1	T1	LGMID_ATFIS_2	LGMID_ATFIS_2_T1	SAMN26661878
3129-T2	T2	LGMID_ATFIS_2	LGMID_ATFIS_2_T2	SAMN26661879
3135-T1	T1	LGMID_ATFIS_2	LGMID_ATFIS_2_T1	SAMN26661880
3135-T2	T2	LGMID_ATFIS_2	LGMID_ATFIS_2_T2	SAMN26661881
3139-T1	T1	LGMID_ATFIS_2	LGMID_ATFIS_2_T1	SAMN26661882
3139-T2	T2	LGMID_ATFIS_2	LGMID_ATFIS_2_T2	SAMN26661883
3145-T1	T1	LGMID_ATFIS_2	LGMID_ATFIS_2_T1	SAMN26661884
3145-T2	T2	LGMID_ATFIS_2	LGMID_ATFIS_2_T2	SAMN26661885
3146-T1	T1	LGMID_ATFIS_2	LGMID_ATFIS_2_T1	SAMN26661886
3146-T2	T2	LGMID_ATFIS_2	LGMID_ATFIS_2_T2	SAMN26661887
3150-T1	T1	LGMID_ATFIS_2	LGMID_ATFIS_2_T1	SAMN26661888
3150-T2	T2	LGMID_ATFIS_2	LGMID_ATFIS_2_T2	SAMN26661889
3152-T1	T1	LGMID_ATFIS_2	LGMID_ATFIS_2_T1	SAMN26661890
3152-T2	T2	LGMID_ATFIS_2	LGMID_ATFIS_2_T2	SAMN26661891
3157-T1	T1	LGMID_ATFIS_2	LGMID_ATFIS_2_T1	SAMN26661892
3157-T2	T2	LGMID_ATFIS_2	LGMID_ATFIS_2_T2	SAMN26661893

## Sheet: Table S2 demux_filt_stats
sample-id	total-input-reads	total-retained-reads	reads-truncated	reads-too-short-after-truncation	reads-exceeding-maximum-ambiguous-bases
20000-T1	321370	293269	2	2	28099
20000-T2	124582	113901	0	0	10681
20001-T1	234716	214990	3	3	19723
20001-T2	195957	178960	1	1	16996
20002-T1	87682	87682	0	0	0
20002-T2	82123	82123	0	0	0
20003-T1	71926	71926	0	0	0
20003-T2	81622	81622	0	0	0
20004-T1	82966	82965	1	1	0
20004-T2	84369	84369	0	0	0
20005-T1	90465	90465	0	0	0
20005-T2	85292	85292	0	0	0
20008-T1	175667	160746	0	0	14921
20008-T2	122700	112894	2	2	9804
20010-T1	187266	171366	0	0	15900
20010-T2	125942	115006	0	0	10936
20011-T1	82865	82865	0	0	0
20011-T2	79474	79474	0	0	0
20014-T1	75027	75027	0	0	0
20014-T2	86472	86472	0	0	0
20016-T1	98270	98270	0	0	0
20016-T2	99572	99572	0	0	0
20018-T1	95059	95058	0	0	1
20018-T2	91955	91955	0	0	0
20020-T1	94517	94517	0	0	0
20020-T2	90302	90302	0	0	0
20028-T1	78989	78988	1	1	0
20028-T2	85879	85879	0	0	0
20029-T1	96129	96129	0	0	0
20029-T2	94735	94735	0	0	0
20030-T1	77564	77564	0	0	0
20030-T2	75908	75908	0	0	0
20032-T1	78479	78479	0	0	0
20032-T2	73843	73843	0	0	0
20033-T1	86218	86218	0	0	0
20033-T2	79397	79397	0	0	0
20037-T1	75498	75498	0	0	0
20037-T2	67506	67506	0	0	0
20038-T1	81913	81913	0	0	0
20038-T2	88069	88069	0	0	0
20039-T1	78072	78071	0	0	1
20039-T2	80357	80357	0	0	0
20040-T1	72642	72642	0	0	0
20040-T2	80400	80400	0	0	0
20043-T1	76055	76055	0	0	0
20043-T2	74548	74548	0	0	0
20044-T1	83738	83738	0	0	0
20045-T1	92383	92383	0	0	0
20045-T2	81932	81932	0	0	0
20048-T1	170619	155899	0	0	14720
20048-T2	179375	164377	0	0	14998
20050-T1	91290	91290	0	0	0
20050-T2	80332	80332	0	0	0
20051-T2	71663	71663	0	0	0
20052-T1	80968	79103	0	0	1865
20052-T2	78327	76669	1	1	1657
20053-T1	80724	80724	0	0	0
20053-T2	82902	82902	0	0	0
20054-T1	76312	76312	0	0	0
20054-T2	76039	76039	0	0	0
20055-T1	104253	96270	0	0	7983
20055-T2	151820	139291	2	2	12527
20056-T1	90320	90320	0	0	0
20056-T2	83515	83515	0	0	0
20058-T1	125300	114398	2	2	10900
20058-T2	150492	138112	2	2	12378
20059-T1	102925	102925	0	0	0
20059-T2	86526	86526	0	0	0
20069-T1	81599	81599	0	0	0
20069-T2	88351	88351	0	0	0
20070-T1	82246	82246	0	0	0
20070-T2	79986	79986	0	0	0
20071-T1	163636	149450	2	2	14184
20071-T2	87093	79666	0	0	7427
20072-T1	260154	237967	0	0	22187
20072-T2	158648	144755	1	1	13892
20073-T1	81582	81582	0	0	0
20073-T2	79226	79226	0	0	0
20074-T1	71368	71366	2	2	0
20074-T2	65876	65875	1	1	0
20076-T1	86179	86179	0	0	0
20076-T2	76065	76063	2	2	0
20077-T2	78209	76443	0	0	1766
20079-T1	65424	64110	0	0	1314
20079-T2	82963	81094	3	3	1866
20080-T1	85370	85370	0	0	0
20080-T2	76434	76434	0	0	0
20081-T1	75680	75680	0	0	0
20081-T2	76090	76090	0	0	0
20082-T1	67915	66402	0	0	1513
20082-T2	71557	69758	0	0	1799
20083-T1	195961	179230	1	1	16730
20083-T2	191794	175622	1	1	16171
20085-T1	122063	111692	0	0	10371
20085-T2	148228	135255	2	2	12971
20086-T1	83601	83601	0	0	0
20086-T2	77197	77197	0	0	0
20087-T1	86817	86817	0	0	0
20087-T2	79963	79963	0	0	0
20089-T1	74842	74842	0	0	0
20089-T2	89733	89733	0	0	0
20092-T1	97403	97403	0	0	0
20092-T2	90634	90634	0	0	0
20095-T1	176564	161573	1	1	14990
20095-T2	141215	129256	0	0	11959
20097-T1	77258	75532	0	0	1726
20097-T2	73694	72201	0	0	1493
20099-T1	90689	90689	0	0	0
20099-T2	89999	89999	0	0	0
20101-T1	87751	87751	0	0	0
20101-T2	95439	95439	0	0	0
20102-T1	61965	61965	0	0	0
20102-T2	54840	54840	0	0	0
20103-T1	60939	60939	0	0	0
20103-T2	63249	63249	0	0	0
20104-T1	146652	134241	0	0	12411
20104-T2	153619	140167	1	1	13451
20105-T1	170223	155764	0	0	14459
20105-T2	166943	152982	0	0	13961
20112-T1	78057	78057	0	0	0
20112-T2	88413	88413	0	0	0
20116-T1	56114	56114	0	0	0
20116-T2	43339	43339	0	0	0
20121-T1	75647	75647	0	0	0
20121-T2	71123	71123	0	0	0
20123-T1	83493	83493	0	0	0
20123-T2	78194	78194	0	0	0
20124-T1	77495	77495	0	0	0
20124-T2	68599	68599	0	0	0
20125-T1	63769	63769	0	0	0
20125-T2	67107	67107	0	0	0
3084-T1	74733	73121	1	1	1611
3084-T2	67319	66037	1	1	1281
3097-T1	244068	223384	1	1	20683
3097-T2	316071	287745	2	2	28324
3102-T1	79179	77278	2	2	1899
3102-T2	74124	72519	2	2	1603
3103-T1	68925	67388	0	0	1537
3103-T2	80710	78821	2	2	1887
3104-T1	78003	76282	1	1	1720
3104-T2	89859	87677	0	0	2182
3105-T1	81554	79812	1	1	1741
3105-T2	75121	73491	2	2	1628
3106-T1	95633	93332	0	0	2301
3106-T2	75839	74172	1	1	1666
3107-T1	86992	85154	1	1	1837
3107-T2	79105	77434	0	0	1671
3109-T1	212769	194446	0	0	18323
3109-T2	75485	73884	1	1	1600
3110-T1	79805	78161	1	1	1643
3110-T2	78873	77388	0	0	1485
3112-T1	103972	101503	1	1	2468
3112-T2	85670	83655	3	3	2012
3114-T1	69550	68076	1	1	1473
3114-T2	82340	80551	1	1	1788
3117-T1	72098	70759	0	0	1339
3117-T2	74333	72716	0	0	1617
3119-T1	74834	73134	1	1	1699
3119-T2	80728	78842	3	3	1883
3120-T1	85762	83807	1	1	1954
3120-T2	80748	79023	0	0	1725
3125-T1	83650	81964	2	2	1684
3125-T2	75640	74055	1	1	1584
3126-T1	67446	66054	0	0	1392
3126-T2	76740	74884	1	1	1855
3127-T1	70843	69116	0	0	1727
3127-T2	64945	63473	1	1	1471
3128-T1	89654	87590	1	1	2063
3128-T2	89119	87127	3	3	1989
3129-T1	80133	78459	2	2	1672
3129-T2	57663	56342	0	0	1321
3130-T1	75371	73786	0	0	1585
3130-T2	87512	85608	1	1	1903
3131-T1	90220	88198	2	2	2020
3131-T2	77931	76326	1	1	1604
3135-T1	98841	96602	0	0	2239
3135-T2	83340	81457	0	0	1883
3137-T1	79079	77339	0	0	1740
3137-T2	85607	83901	1	1	1705
3139-T1	74289	72941	0	0	1348
3139-T2	99315	96844	0	0	2471
3141-T1	72293	71036	2	2	1255
3141-T2	71659	70305	0	0	1354
3144-T1	86946	84983	0	0	1963
3144-T2	60924	59700	1	1	1223
3145-T1	77269	75543	1	1	1725
3145-T2	80521	78841	0	0	1680
3146-T1	83485	81819	0	0	1666
3146-T2	83444	81566	0	0	1878
3148-T1	86570	84759	0	0	1811
3148-T2	84932	83408	0	0	1524
3150-T1	89993	87979	2	2	2012
3150-T2	87617	85569	0	0	2048
3152-T1	81757	80088	1	1	1668
3152-T2	59925	59072	0	0	853
3153-T1	88712	86765	3	3	1944
3153-T2	86838	84788	2	2	2048
3157-T1	80855	79025	0	0	1830
3157-T2	81373	79775	1	1	1597
3158-T1	72612	71178	0	0	1434
3158-T2	82572	80713	0	0	1859
3159-T1	82680	80880	1	1	1799
3159-T2	88661	86658	2	2	2001
3160-T1	81195	79527	0	0	1668
3160-T2	81220	79467	0	0	1753
3163-T1	95816	93937	0	0	1879
3163-T2	91054	89198	0	0	1856
3164-T1	97151	94942	0	0	2209
3164-T2	97592	95460	2	2	2130
3169-T1	90893	88750	1	1	2142
3169-T2	97271	95003	1	1	2267
3171-T1	84940	82976	0	0	1964
3171-T2	75891	74197	0	0	1694
3172-T1	79847	77898	1	1	1948
3172-T2	75238	73443	2	2	1793

## Sheet: Table S3 paired-end_demux
sample ID	forward sequence count	reverse sequence count
20000-T1	321370	321370
3097-T2	316071	316071
20072-T1	260154	260154
3097-T1	244068	244068
20001-T1	234716	234716
3109-T1	212769	212769
20083-T1	195961	195961
20001-T2	195957	195957
20083-T2	191794	191794
20010-T1	187266	187266
20048-T2	179375	179375
20095-T1	176564	176564
20008-T1	175667	175667
20048-T1	170619	170619
20105-T1	170223	170223
20105-T2	166943	166943
20071-T1	163636	163636
20072-T2	158648	158648
20104-T2	153619	153619
20055-T2	151820	151820
20058-T2	150492	150492
20085-T2	148228	148228
20104-T1	146652	146652
20095-T2	141215	141215
20010-T2	125942	125942
20058-T1	125300	125300
20000-T2	124582	124582
20008-T2	122700	122700
20085-T1	122063	122063
20055-T1	104253	104253
3112-T1	103972	103972
20059-T1	102925	102925
20016-T2	99572	99572
3139-T2	99315	99315
3135-T1	98841	98841
20016-T1	98270	98270
3164-T2	97592	97592
20092-T1	97403	97403
3169-T2	97271	97271
3164-T1	97151	97151
20029-T1	96129	96129
3163-T1	95816	95816
3106-T1	95633	95633
20101-T2	95439	95439
20018-T1	95059	95059
20029-T2	94735	94735
20020-T1	94517	94517
20045-T1	92383	92383
20018-T2	91955	91955
20050-T1	91290	91290
3163-T2	91054	91054
3169-T1	90893	90893
20099-T1	90689	90689
20092-T2	90634	90634
20005-T1	90465	90465
20056-T1	90320	90320
20020-T2	90302	90302
3131-T1	90220	90220
20099-T2	89999	89999
3150-T1	89993	89993
3104-T2	89859	89859
20089-T2	89733	89733
3128-T1	89654	89654
3128-T2	89119	89119
3153-T1	88712	88712
3159-T2	88661	88661
20112-T2	88413	88413
20069-T2	88351	88351
20038-T2	88069	88069
20101-T1	87751	87751
20002-T1	87682	87682
3150-T2	87617	87617
3130-T2	87512	87512
20071-T2	87093	87093
3107-T1	86992	86992
3144-T1	86946	86946
3153-T2	86838	86838
20087-T1	86817	86817
3148-T1	86570	86570
20059-T2	86526	86526
20014-T2	86472	86472
20033-T1	86218	86218
20076-T1	86179	86179
20028-T2	85879	85879
3120-T1	85762	85762
3112-T2	85670	85670
3137-T2	85607	85607
20080-T1	85370	85370
20005-T2	85292	85292
3171-T1	84940	84940
3148-T2	84932	84932
20004-T2	84369	84369
20044-T1	83738	83738
3125-T1	83650	83650
20086-T1	83601	83601
20056-T2	83515	83515
20123-T1	83493	83493
3146-T1	83485	83485
3146-T2	83444	83444
3135-T2	83340	83340
20004-T1	82966	82966
20079-T2	82963	82963
20053-T2	82902	82902
20011-T1	82865	82865
3159-T1	82680	82680
3158-T2	82572	82572
3114-T2	82340	82340
20070-T1	82246	82246
20002-T2	82123	82123
20045-T2	81932	81932
20038-T1	81913	81913
3152-T1	81757	81757
20003-T2	81622	81622
20069-T1	81599	81599
20073-T1	81582	81582
3105-T1	81554	81554
3157-T2	81373	81373
3160-T2	81220	81220
3160-T1	81195	81195
20052-T1	80968	80968
3157-T1	80855	80855
3120-T2	80748	80748
3119-T2	80728	80728
20053-T1	80724	80724
3103-T2	80710	80710
3145-T2	80521	80521
20040-T2	80400	80400
20039-T2	80357	80357
20050-T2	80332	80332
3129-T1	80133	80133
20070-T2	79986	79986
20087-T2	79963	79963
3172-T1	79847	79847
3110-T1	79805	79805
20011-T2	79474	79474
20033-T2	79397	79397
20073-T2	79226	79226
3102-T1	79179	79179
3107-T2	79105	79105
3137-T1	79079	79079
20028-T1	78989	78989
3110-T2	78873	78873
20032-T1	78479	78479
20052-T2	78327	78327
20077-T2	78209	78209
20123-T2	78194	78194
20039-T1	78072	78072
20112-T1	78057	78057
3104-T1	78003	78003
3131-T2	77931	77931
20030-T1	77564	77564
20124-T1	77495	77495
3145-T1	77269	77269
20097-T1	77258	77258
20086-T2	77197	77197
3126-T2	76740	76740
20080-T2	76434	76434
20054-T1	76312	76312
20081-T2	76090	76090
20076-T2	76065	76065
20043-T1	76055	76055
20054-T2	76039	76039
20030-T2	75908	75908
3171-T2	75891	75891
3106-T2	75839	75839
20081-T1	75680	75680
20121-T1	75647	75647
3125-T2	75640	75640
20037-T1	75498	75498
3109-T2	75485	75485
3130-T1	75371	75371
3172-T2	75238	75238
3105-T2	75121	75121
20014-T1	75027	75027
20089-T1	74842	74842
3119-T1	74834	74834
3084-T1	74733	74733
20043-T2	74548	74548
3117-T2	74333	74333
3139-T1	74289	74289
3102-T2	74124	74124
20032-T2	73843	73843
20097-T2	73694	73694
20040-T1	72642	72642
3158-T1	72612	72612
3141-T1	72293	72293
3117-T1	72098	72098
20003-T1	71926	71926
20051-T2	71663	71663
3141-T2	71659	71659
20082-T2	71557	71557
20074-T1	71368	71368
20121-T2	71123	71123
3127-T1	70843	70843
3114-T1	69550	69550
3103-T1	68925	68925
20124-T2	68599	68599
20082-T1	67915	67915
20037-T2	67506	67506
3126-T1	67446	67446
3084-T2	67319	67319
20125-T2	67107	67107
20074-T2	65876	65876
20079-T1	65424	65424
3127-T2	64945	64945
20125-T1	63769	63769
20103-T2	63249	63249
20102-T1	61965	61965
20103-T1	60939	60939
3144-T2	60924	60924
3152-T2	59925	59925
3129-T2	57663	57663
20116-T1	56114	56114
20102-T2	54840	54840
20116-T2	43339	43339

## Sheet: Table S4 Deblur-stats
	sample-id	reads-raw	fraction-artifact-with-minsize	fraction-artifact	fraction-missed-reference	unique-reads-derep	reads-derep	unique-reads-deblur	reads-deblur	unique-reads-hit-artifact	reads-hit-artifact	unique-reads-chimeric	reads-chimeric	unique-reads-hit-reference	reads-hit-reference	unique-reads-missed-reference	reads-missed-reference
0	3152-T2	59072	0.689938	0	0	1963	18316	528	5527	0	0	102	264	326	5082	0	0
1	3141-T1	71036	0.673405	0	0	2538	23200	816	8223	0	0	188	576	456	7335	0	0
2	3158-T1	71178	0.651873	0	0	2956	24779	995	8880	0	0	255	722	497	7669	0	0
3	3141-T2	70305	0.649641	0	0	2622	24632	889	9115	0	0	215	684	467	8043	0	0
4	3158-T2	80713	0.638683	0	0	3332	29163	1146	10911	0	0	285	734	579	9594	0	0
5	20116-T2	43339	0.637924	0	0	1454	15692	433	5737	0	0	87	230	292	5399	0	0
6	3084-T2	66037	0.631131	0	0	2359	24359	669	9509	0	0	197	560	361	8740	0	0
7	3131-T2	76326	0.628515	0	0	2884	28354	980	11056	0	0	229	583	504	9966	0	0
8	3109-T2	73884	0.628296	0	0	2781	27463	915	10211	0	0	234	591	479	9215	0	0
9	3163-T2	89198	0.627346	0	0	3283	33240	979	11056	0	0	264	861	477	9755	0	0
10	3131-T1	88198	0.625694	0	0	3517	33013	1241	12462	0	0	326	1085	544	10663	0	0
11	3163-T1	93937	0.61719	0	0	3463	35960	980	11495	0	0	274	825	460	10203	0	0
12	20080-T2	76434	0.616767	0	0	2816	29292	942	11576	0	0	214	670	548	10556	0	0
13	3148-T2	83408	0.612447	0	0	3224	32325	887	12369	0	0	237	767	474	11255	0	0
14	3126-T1	66054	0.605777	0	0	2456	26040	727	10141	0	0	182	666	408	9219	0	0
15	3125-T1	81964	0.60551	0	0	2948	32334	675	11535	0	0	215	752	295	10493	0	0
16	3110-T2	77388	0.603117	0	0	2816	30714	603	10827	0	0	172	493	307	10123	0	0
17	3148-T1	84759	0.602508	0	0	3299	33691	964	12792	0	0	296	974	446	11401	0	0
18	3137-T2	83901	0.60047	0	0	2987	33521	597	11336	0	0	165	552	325	10589	0	0
19	3105-T1	79812	0.600123	0	0	3196	31915	1015	11912	0	0	329	905	443	10553	0	0
20	3107-T2	77434	0.59953	0	0	2978	31010	790	11292	0	0	180	586	423	10364	0	0
21	3139-T1	72941	0.594412	0	0	2657	29584	633	9359	0	0	197	560	340	8635	0	0
22	3107-T1	85154	0.593525	0	0	3149	34613	667	11766	0	0	167	557	363	10956	0	0
23	3110-T1	78161	0.592367	0	0	2899	31861	582	10530	0	0	170	665	294	9659	0	0
24	3126-T2	74884	0.59066	0	0	2849	30653	848	11932	0	0	232	790	413	10738	0	0
25	3159-T1	80880	0.588291	0	8.5e-05	3426	33299	1101	12727	0	0	308	961	506	11204	1	1
26	3105-T2	73491	0.587501	0	0	3018	30315	1037	11351	0	0	311	824	486	10081	0	0
27	3119-T2	78842	0.586984	0	0	2926	32563	726	11493	0	0	202	698	354	10492	0	0
28	3159-T2	86658	0.586339	0	0	3566	35847	1113	12974	0	0	313	1130	530	11351	0	0
29	20052-T1	79103	0.585452	0	0	2923	32792	819	12910	0	0	179	540	460	12030	0	0
30	3146-T1	81819	0.585426	0	0	3127	33920	642	11447	0	0	188	586	322	10612	0	0
31	3145-T1	75543	0.584396	0	0	2989	31396	927	11391	0	0	269	704	453	10312	0	0
32	3120-T1	83807	0.583997	0	0	3290	34864	900	12321	0	0	260	722	421	11186	0	0
33	3152-T1	80088	0.583358	0	0	2995	33368	635	10811	0	0	188	571	306	9980	0	0
34	3157-T2	79775	0.583303	0	0	2860	33242	616	11774	0	0	198	567	306	11003	0	0
35	20079-T2	81094	0.581695	0	0	2928	33922	701	12705	0	0	215	732	347	11738	0	0
36	3120-T2	79023	0.580312	0	0	3004	33165	777	11424	0	0	202	655	401	10441	0	0
37	3130-T2	85608	0.579969	0	0	3152	35958	688	11425	0	0	195	579	340	10581	0	0
38	3137-T1	77339	0.579824	0	0	2840	32496	583	10942	0	0	187	662	285	10090	0	0
39	20014-T1	75027	0.579765	0	0	2696	31529	544	11208	0	0	144	603	251	10337	0	0
40	3117-T1	70759	0.579319	0	0	2566	29767	510	10146	0	0	125	457	277	9489	0	0
41	20052-T2	76669	0.579282	0	0	2817	32256	678	12159	0	0	166	532	381	11379	0	0
42	3103-T2	78821	0.57826	0	0	3055	33242	827	12325	0	0	238	680	419	11330	0	0
43	20097-T2	72201	0.578081	0	0	2590	30463	686	12244	0	0	181	750	375	11255	0	0
44	3160-T1	79527	0.576685	0	0	2963	33665	558	11205	0	0	157	538	290	10488	0	0
45	3145-T2	78841	0.576654	0	0	3026	33377	839	11881	0	0	246	635	448	10992	0	0
46	3114-T2	80551	0.576194	0	0	2953	34138	630	12684	0	0	213	769	258	11647	0	0
47	20079-T1	64110	0.575511	0	0	2407	27214	628	10133	0	0	179	633	335	9308	0	0
48	3114-T1	68076	0.575122	0	0	2565	28924	573	10402	0	0	192	533	259	9650	0	0
49	3119-T1	73134	0.575081	0	0	2696	31076	599	10351	0	0	172	527	310	9603	0	0
50	3127-T2	63473	0.574339	0	0	2386	27018	649	9988	0	0	185	536	343	9224	0	0
51	3169-T1	88750	0.573915	0	0	3386	37815	992	13901	0	0	243	733	537	12773	0	0
52	20039-T2	80357	0.573727	0	0	3059	34254	971	12663	0	0	220	561	577	11771	0	0
53	3084-T1	73121	0.57346	0	0	2842	31189	733	12597	0	0	264	799	327	11551	0	0
54	3102-T1	77278	0.573307	0	0	3155	32974	1000	12312	0	0	303	849	459	11012	0	0
55	3117-T2	72716	0.572474	0	0	2647	31088	608	10632	0	0	161	662	334	9783	0	0
56	20125-T1	63769	0.572237	0	0	2437	27278	828	10803	0	0	163	370	512	10122	0	0
57	20097-T1	75532	0.572142	0	0	2746	32317	727	12787	0	0	174	622	381	11824	0	0
58	3125-T2	74055	0.570603	0	0	2818	31799	662	11482	0	0	212	735	309	10490	0	0
59	3102-T2	72519	0.569409	0	0	2813	31226	834	11534	0	0	238	806	407	10380	0	0
60	20087-T1	86817	0.569243	0	0	3044	37397	903	15127	0	0	240	624	468	14131	0	0
61	3130-T1	73786	0.569173	0	0	3028	31789	730	10576	0	0	223	620	356	9687	0	0
62	3144-T2	59700	0.56861	0	0	2187	25754	442	8708	0	0	124	612	215	7924	0	0
63	20003-T1	71926	0.568028	0	0	2518	31070	583	11796	0	0	137	470	363	11189	0	0
64	3144-T1	84983	0.567831	0	0	3156	36727	577	12275	0	0	167	628	244	11358	0	0
65	3153-T1	86765	0.567256	0	0	3176	37547	670	13783	0	0	218	748	298	12780	0	0
66	3127-T1	69116	0.567191	0	0	2684	29914	678	11197	0	0	195	590	343	10352	0	0
67	3150-T1	87979	0.567067	0	0	3181	38089	666	11269	0	0	209	544	287	10419	0	0
68	3103-T1	67388	0.566273	0	0	2618	29228	709	10866	0	0	203	464	378	10174	0	0
69	3164-T1	94942	0.564766	0	0	3648	41322	788	14454	0	0	244	790	350	13329	0	0
70	20077-T2	76443	0.564146	0	0	2870	33318	603	11299	0	0	203	523	242	10488	0	0
71	20082-T1	66402	0.562679	0	0	2447	29039	592	11041	0	0	142	387	337	10432	0	0
72	3135-T2	81457	0.561118	0	0	3115	35750	656	11881	0	0	191	539	322	11080	0	0
73	3164-T2	95460	0.561052	0	0	3627	41902	798	14258	0	0	274	810	323	13118	0	0
74	3128-T2	87127	0.560331	0	0	3355	38307	788	12798	0	0	246	917	374	11589	0	0
75	3106-T2	74172	0.559901	0	0	2798	32643	656	12396	0	0	181	535	354	11628	0	0
76	20055-T1	96270	0.557443	0	0	3437	42605	461	13518	0	0	132	400	237	12955	0	0
77	3112-T2	83655	0.557098	0	0	3377	37051	861	12876	0	0	303	836	368	11668	0	0
78	3153-T2	84788	0.556022	0	0	3081	37644	697	14185	0	0	233	712	326	13235	0	0
79	3135-T1	96602	0.555786	0	0	3900	42912	940	15061	0	0	280	767	417	13856	0	0
80	3128-T1	87590	0.555246	0	0	3534	38956	823	12765	0	0	254	752	357	11630	0	0
81	3104-T1	76282	0.555151	0	0	2918	33934	724	10992	0	0	240	573	307	10106	0	0
82	3150-T2	85569	0.554862	0	0	3136	38090	579	10596	0	0	175	445	271	9914	0	0
83	3104-T2	87677	0.554809	0	0	3217	39033	660	12203	0	0	227	579	274	11333	0	0
84	20056-T2	83515	0.554475	0	0	3080	37208	904	12907	0	0	241	749	470	11791	0	0
85	20051-T2	71663	0.553368	0	0	2453	32007	330	11979	0	0	72	158	205	11733	0	0
86	3129-T2	56342	0.551507	0	0	2056	25269	411	9610	0	0	92	253	222	9175	0	0
87	20116-T1	56114	0.551217	0	0	2061	25183	495	7980	0	0	97	219	320	7600	0	0
88	3171-T1	82976	0.550967	0	0	3220	37259	687	12034	0	0	219	753	278	10937	0	0
89	3169-T2	95003	0.550467	0	0	3718	42707	783	14738	0	0	250	766	338	13630	0	0
90	20080-T1	85370	0.549982	0	0	3269	38418	1058	15006	0	0	281	778	535	13772	0	0
91	20039-T1	78071	0.548718	0	0	3108	35232	1003	13835	0	0	241	632	568	12816	0	0
92	20016-T2	99572	0.548447	0	0.003065	3537	44962	1044	17741	0	0	217	778	501	16268	17	52
93	3171-T2	74197	0.548122	0	0	2794	33528	557	10916	0	0	155	523	286	10189	0	0
94	20059-T2	86526	0.547674	0	8e-05	3084	39138	854	13157	0	0	248	605	429	12229	1	1
95	20124-T1	77495	0.547197	0	0	2605	35090	708	13711	0	0	159	403	442	13104	0	0
96	3157-T1	79025	0.547118	0	0	3147	35789	750	13156	0	0	227	631	339	12203	0	0
97	20112-T1	78057	0.546921	0	0	2801	35366	721	13650	0	0	153	386	433	13000	0	0
98	20045-T2	81932	0.544989	0	0	2869	37280	667	14236	0	0	139	358	398	13645	0	0
99	3172-T2	73443	0.543605	0	0	2915	33519	701	11942	0	0	205	842	357	10850	0	0
100	20101-T1	87751	0.542296	0	0	3203	40164	795	15007	0	0	220	576	367	14025	0	0
101	3172-T1	77898	0.542132	0	0	3059	35667	601	11484	0	0	188	547	273	10678	0	0
102	20082-T2	69758	0.54163	0	0	2623	31975	622	11998	0	0	201	519	292	11245	0	0
103	20002-T2	82123	0.540786	0	0	3174	37712	861	14130	0	0	194	514	498	13289	0	0
104	3146-T2	81566	0.539649	0	0	3265	37549	659	12965	0	0	184	663	344	12062	0	0
105	20043-T1	76055	0.538295	0	0	2644	35115	643	13505	0	0	148	381	378	12909	0	0
106	20008-T2	112894	0.538107	0	0	3859	52145	539	17268	0	0	124	673	323	16433	0	0
107	20053-T1	80724	0.537672	0	0	2922	37321	720	15110	0	0	171	410	406	14423	0	0
108	20086-T2	77197	0.53743	0	0	2788	35709	785	13725	0	0	175	445	443	12968	0	0
109	20030-T2	75908	0.537203	0	0	2764	35130	793	14299	0	0	190	525	433	13456	0	0
110	20073-T2	79226	0.535923	0	0	2767	36767	528	13002	0	0	109	317	337	12529	0	0
111	3106-T1	93332	0.535101	0	0	3688	43390	771	15510	0	0	204	662	368	14469	0	0
112	20003-T2	81622	0.53488	0	0	2876	37964	697	14305	0	0	163	628	411	13453	0	0
113	20038-T1	81913	0.533835	0	0	2920	38185	817	14505	0	0	197	570	476	13671	0	0
114	20124-T2	68599	0.533725	0	0	2416	31986	714	12911	0	0	167	470	426	12221	0	0
115	20056-T1	90320	0.531145	0	0	3262	42347	892	14795	0	0	218	573	498	13870	0	0
116	3129-T1	78459	0.53071	0	0	2810	36820	441	13053	0	0	130	366	217	12512	0	0
117	3112-T1	101503	0.529915	0	0	4210	47715	1007	16391	0	0	336	1126	429	14821	0	0
118	20058-T2	138112	0.529491	0	0	5066	64983	1161	23517	0	0	340	1422	525	21505	0	0
119	20005-T1	90465	0.528856	0	0	3233	42622	913	16857	0	0	227	852	520	15693	0	0
120	20074-T2	65875	0.528273	0	0	2457	31075	708	12027	0	0	146	516	443	11301	0	0
121	3160-T2	79467	0.527439	0	0	3132	37553	570	12266	0	0	181	604	263	11446	0	0
122	20089-T2	89733	0.527242	0	0.005533	3306	42422	843	16095	0	0	216	912	349	14581	23	84
123	20005-T2	85292	0.52672	0	0	3133	40367	911	15887	0	0	219	614	506	14901	0	0
124	3139-T2	96844	0.525742	0	0	3692	45929	743	14537	0	0	258	1083	321	13181	0	0
125	20011-T2	79474	0.52363	0	0.001928	2961	37859	861	13637	0	0	206	669	446	12536	6	25
126	20040-T2	80400	0.523495	0	0	2937	38311	890	14480	0	0	201	548	485	13519	0	0
127	20087-T2	79963	0.523305	0	0	2953	38118	805	14285	0	0	185	469	458	13537	0	0
128	20032-T1	78479	0.521706	0	0	2887	37536	558	13395	0	0	141	472	315	12740	0	0
129	20086-T1	83601	0.521537	0	0	2992	40000	817	15628	0	0	194	518	456	14799	0	0
130	20004-T1	82965	0.521413	0	0	3284	39706	890	15162	0	0	227	700	466	14098	0	0
131	20029-T2	94735	0.520716	0	0	3851	45405	1248	17364	0	0	358	1004	592	15779	0	0
132	20032-T2	73843	0.520686	0	0	2795	35394	700	14102	0	0	176	496	402	13387	0	0
133	20125-T2	67107	0.519692	0	0	2659	32232	852	12931	0	0	196	507	464	12058	0	0
134	20095-T1	161573	0.519592	0	0	6066	77621	1359	29878	0	0	374	1033	669	28261	0	0
135	20030-T1	77564	0.518707	0	0	2809	37331	814	15301	0	0	215	635	408	14319	0	0
136	20020-T2	90302	0.518649	0	0	3400	43467	911	16481	0	0	295	938	429	15222	0	0
137	20033-T2	79397	0.518571	0	0	2840	38224	475	14075	0	0	126	388	261	13522	0	0
138	20028-T1	78988	0.518066	0	0	3034	38067	935	14926	0	0	220	807	564	13830	0	0
139	20123-T2	78194	0.516574	0	0	2926	37801	633	12659	0	0	171	364	342	12078	0	0
140	20073-T1	81582	0.513961	0	0	2906	39652	559	14213	0	0	112	317	347	13704	0	0
141	20040-T1	72642	0.513725	0	0	2586	35324	698	11934	0	0	188	486	380	11185	0	0
142	20112-T2	88413	0.513465	0	0	3349	43016	892	16558	0	0	225	569	475	15627	0	0
143	20002-T1	87682	0.512933	0	0	3435	42707	938	15805	0	0	228	702	497	14694	0	0
144	20014-T2	86472	0.511692	0	0	3327	42225	792	15560	0	0	234	960	314	14092	0	0
145	20011-T1	82865	0.511302	0	0.002433	3122	40496	837	14302	0	0	194	738	436	13142	6	33
146	20121-T1	75647	0.509472	0	0	2856	37107	845	15050	0	0	216	623	491	14153	0	0
147	20016-T1	98270	0.508812	0	0.004595	3560	48269	961	18275	0	0	213	646	460	16978	22	81
148	20020-T1	94517	0.50775	0	0	3679	46526	1029	17308	0	0	315	869	451	15907	0	0
149	20028-T2	85879	0.507179	0	0	3222	42323	897	15848	0	0	246	1151	456	14313	0	0
150	20037-T2	67506	0.506118	0	0	2330	33340	534	12662	0	0	137	384	310	12109	0	0
151	20038-T2	88069	0.505728	0	0	3226	43530	879	16466	0	0	218	673	476	15466	0	0
152	20048-T2	164377	0.504712	0	0	6290	81414	1087	28053	0	0	343	1185	477	26389	0	0
153	20121-T2	71123	0.504661	0	0	2654	35230	681	13956	0	0	152	530	381	13151	0	0
154	20054-T2	76039	0.503505	0	0	2924	37753	683	13087	0	0	159	400	353	12379	0	0
155	20037-T1	75498	0.503298	0	0	2664	37500	612	14011	0	0	189	543	306	13247	0	0
156	20045-T1	92383	0.502993	0	0	3323	45915	676	15995	0	0	133	400	428	15385	0	0
157	20076-T1	86179	0.502884	0	0	2968	42841	446	14937	0	0	124	363	236	14410	0	0
158	20074-T1	71366	0.502032	0	0	2729	35538	783	13766	0	0	214	732	425	12768	0	0
159	20044-T1	83738	0.501302	0	0	2967	41760	669	16604	0	0	153	492	381	15852	0	0
160	20105-T1	155764	0.501213	0	0	5968	77693	1184	28559	0	0	403	1265	472	26723	0	0
161	20004-T2	84369	0.499982	0	0	2928	42186	646	15266	0	0	160	603	366	14442	0	0
162	20089-T1	74842	0.499973	0	0	2838	37423	641	14478	0	0	172	599	320	13627	0	0
163	3109-T1	194446	0.499362	0	0	7216	97347	1700	35271	0	0	587	1630	681	32814	0	0
164	20018-T2	91955	0.498026	0	0	3347	46159	732	16038	0	0	237	774	356	14993	0	0
165	20050-T2	80332	0.497187	0	0	2829	40392	506	15389	0	0	173	472	211	14693	0	0
166	20081-T2	76090	0.49703	0	0	2754	38271	696	14118	0	0	183	574	362	13252	0	0
167	20010-T1	171366	0.496394	0	0	6268	86301	1423	33493	0	0	433	1933	659	30880	0	0
168	20092-T1	97403	0.495036	0	0	3691	49185	972	18607	0	0	297	1165	441	17019	0	0
169	20043-T2	74548	0.494903	0	0	2690	37654	645	14662	0	0	132	444	395	14009	0	0
170	20081-T1	75680	0.494556	0	0	2821	38252	642	13741	0	0	180	507	365	13055	0	0
171	20029-T1	96129	0.494086	0	0	3828	48633	1048	17394	0	0	290	823	526	16131	0	0
172	20102-T2	54840	0.491667	0	0	1978	27877	384	10456	0	0	89	333	229	10008	0	0
173	20000-T2	113901	0.49133	0	0	4111	57938	799	19990	0	0	193	585	433	19087	0	0
174	20095-T2	129256	0.490693	0	0	5051	65831	1230	25291	0	0	340	1031	619	23758	0	0
175	20059-T1	102925	0.488793	0	0	3693	52616	664	15982	0	0	188	567	328	15148	0	0
176	20101-T2	95439	0.48848	0	0	3663	48819	656	16898	0	0	200	591	290	16003	0	0
177	20072-T1	237967	0.487303	0	0	8554	122005	1609	44102	0	0	504	1768	665	41465	0	0
178	20053-T2	82902	0.486357	0	0	3106	42582	653	16004	0	0	192	586	328	15167	0	0
179	20054-T1	76312	0.484891	0	0	3028	39309	784	13637	0	0	208	571	380	12726	0	0
180	20076-T2	76063	0.481732	0	0	2752	39421	456	12485	0	0	120	357	225	11926	0	0
181	20001-T1	214990	0.481334	0	0.000129	8415	111508	1531	40332	0	0	516	1574	656	38056	1	5
182	20071-T1	149450	0.480395	0	0	5773	77655	1173	28190	0	0	368	1114	490	26498	0	0
183	20071-T2	79666	0.480067	0	0	3075	41421	689	14562	0	0	206	563	369	13786	0	0
184	20103-T1	60939	0.477986	0	0	2403	31811	572	12963	0	0	179	400	300	12415	0	0
185	20072-T2	144755	0.477849	0	0	5727	75584	1385	27642	0	0	395	1451	623	25489	0	0
186	20001-T2	178960	0.477632	0	0.000131	6960	93483	1457	32217	0	0	462	1648	636	29889	1	4
187	20010-T2	115006	0.475106	0	0	4351	60366	1070	23233	0	0	269	939	567	21834	0	0
188	20033-T1	86218	0.472952	0	0	3141	45441	651	17917	0	0	165	718	350	16946	0	0
189	20123-T1	83493	0.472171	0	0	3308	44070	664	14369	0	0	190	619	333	13497	0	0
190	20083-T2	175622	0.471997	0	0	6324	92729	746	30577	0	0	288	1312	270	28920	0	0
191	20083-T1	179230	0.471344	0	0	6557	94751	759	30652	0	0	300	1995	293	28382	0	0
192	20018-T1	95058	0.468419	0	0	3749	50531	831	16518	0	0	289	958	322	15157	0	0
193	20103-T2	63249	0.468134	0	0	2516	33640	583	13662	0	0	191	527	286	12943	0	0
194	20055-T2	139291	0.467704	0	0	5147	74144	603	21781	0	0	182	770	281	20752	0	0
195	20008-T1	160746	0.467259	0	0	6052	85636	981	28314	0	0	321	1135	355	26508	0	0
196	20092-T2	90634	0.465521	0	0	3643	48442	930	17054	0	0	306	994	411	15686	0	0
197	20070-T2	79986	0.465344	0	0	2875	42765	481	16988	0	0	164	583	223	16223	0	0
198	20102-T1	61965	0.462697	0	0	2225	33294	417	12803	0	0	105	322	244	12362	0	0
199	20105-T2	152982	0.455812	0	0	5690	83251	960	29576	0	0	315	978	446	28243	0	0
200	20099-T2	89999	0.454016	0	0	3157	49138	456	17441	0	0	132	563	224	16713	0	0
201	20050-T1	91290	0.453785	0	0	3462	49864	580	18102	0	0	208	625	236	17227	0	0
202	20069-T1	81599	0.450998	0	0	2880	44798	345	13859	0	0	77	260	193	13461	0	0
203	20070-T1	82246	0.450381	0	0	2981	45204	448	17562	0	0	111	326	247	17070	0	0
204	20058-T1	114398	0.449361	0	0	4729	62992	950	22201	0	0	317	1094	416	20713	0	0
205	3097-T1	223384	0.448273	0	0	8303	123247	1041	42834	0	0	365	1039	418	41339	0	0
206	20104-T1	134241	0.447494	0	0	5230	74169	946	29063	0	0	279	877	479	27829	0	0
207	3097-T2	287745	0.441888	0	0	10719	160594	1152	51650	0	0	511	1610	363	49582	0	0
208	20104-T2	140167	0.437357	0	0	5666	78864	1083	30638	0	0	365	1347	466	28818	0	0
209	20048-T1	155899	0.437071	0	0	6211	87760	1047	29975	0	0	346	1217	460	28304	0	0
210	20085-T2	135255	0.435355	0	0	5196	76371	767	23991	0	0	196	666	390	22962	0	0
211	20085-T1	111692	0.433379	0	0	4136	63287	585	19007	0	0	149	561	310	18203	0	0
212	20069-T2	88351	0.433238	0	0	3152	50074	343	14820	0	0	92	298	162	14364	0	0
213	20000-T1	293269	0.423424	0	0	11028	169092	1267	52181	0	0	468	2398	463	49151	0	0
214	20099-T1	90689	0.400225	0	0	3104	54393	373	19528	0	0	90	344	202	19051	0	0

## Sheet: Table S5 phylum %
	LGMID_ATFIS_1	INRAN	LGMID	ATFIS_2	INRAN	INRAN	LGMID_ATFIS_1	LGMID_ATFIS_2	LGMID_ATFIS_2	ATFIS_1	LGMID_ATFIS_1	ATFIS_2	LGMID	LGMID	LGMID_ATFIS_1	ATFIS_1	INRAN	LGMID_ATFIS_1	INRAN	LGMID_ATFIS_1	LGMID	ATFIS_1	INRAN	LGMID_ATFIS_2	ATFIS_2	LGMID	LGMID_ATFIS_2	ATFIS_1	LGMID_ATFIS_1	LGMID_ATFIS_2	ATFIS_1	LGMID_ATFIS_1	LGMID_ATFIS_2	LGMID_ATFIS_2	LGMID_ATFIS_2	ATFIS_2	INRAN	ATFIS_2	ATFIS_1	INRAN	ATFIS_1	LGMID_ATFIS_2	LGMID_ATFIS_1	LGMID_ATFIS_1	INRAN	INRAN	ATFIS_1	LGMID_ATFIS_2	LGMID_ATFIS_2
#OTU ID	20018-T1	20004-T2	3097-T1	20124-T1	20005-T1	3112-T2	20028-T1	20032-T2	20069-T1	20048-T2	3117-T2	20105-T2	20054-T1	3097-T2	20010-T2	3119-T1	20082-T1	3153-T1	20097-T2	20011-T2	3164-T1	20058-T1	20079-T2	3157-T2	20116-T1	20071-T2	20037-T2	20052-T1	3153-T2	3135-T1	3103-T1	20020-T2	3128-T2	3139-T1	20043-T2	20102-T1	3106-T2	3102-T2	20051-T2	3130-T1	3163-T1	3128-T1	3126-T2	20029-T1	20076-T2	20082-T2	3163-T2	20030-T2	3127-T1
Unassigned;__	0.0131952	0	0.00483805	0	0	0	0	0	0	0	0	0	0	0	0	0	0	0	0	0	0	0	0	0	0	0	0	0	0	0	0	0	0	0	0	0	0	0	0	0	0	0	0	0	0	0	0	0	0
d__Archaea;p__Euryarchaeota	0	0.027697	0	0	0.0254891	0	0.144613	0.0298797	0	0.0265262	0	0	0	0	0.01374	0	0	0	0	0	0	0.00965577	0	0	0.0526316	0	0	0	0	0	0.235895	0	0.0172577	0	0	0	0	0	0	0.0309693	0	0.0343938	0.0186254	0.0743909	0	0	0	0	0
d__Archaea;p__Thermoplasmatota	0	0	0	0	0	0	0	0	0	0	0	0	0	0	0	0	0	0	0	0	0	0	0	0	0	0	0	0	0	0	0	0	0	0	0	0	0	0	0	0	0	0	0	0.185977	0	0	0	0	0
d__Bacteria;p__Actinobacteriota	0.112159	0.318515	0.716031	1.23626	0.350475	0.145698	0.896602	0.231568	0.861749	0.049263	0.838189	0.10268	0.0550055	0.471945	0.348081	0.437363	0.153374	0.0156495	4.45135	0.0877473	0.120039	0.0289673	0.0681547	0.0181769	0.0921053	0.0797911	0.0990998	1.3217	0.0226672	0.151559	0.452133	0.249639	0.724825	0.0463231	0.16418	0.477269	0.0171999	0.587669	0.0937527	0.16517	0.548858	0.257954	0.186254	0.111586	0.125776	0.0177857	1.49667	0.156064	0.898377
d__Bacteria;p__Bacteroidota	63.2843	30.1066	69.2687	43.6126	45.7593	64.6298	50.658	41.6897	76.9334	71.0069	47.2248	76.0259	65.6766	57.1034	44.7421	54.2435	61.2538	53.8028	32.2968	45.5169	57.7013	82.3396	41.5062	64.1371	70.6974	72.1747	63.7129	47.9302	61.0049	59.6853	63.2986	59.6111	50.6429	70.4111	53.9153	67.4648	42.9653	47.1869	57.5812	60.6483	63.7852	53.6887	37.2043	57.8079	52.2975	62.2855	57.0784	47.9563	59.3122
d__Bacteria;p__Campilobacterota	0	0	0	0	0	0	0	0	0	0	0	0	0	0	0	0	0	0	0	0	0	0	0	0	0	0	0	0	0	0	0	0	0	0	0	0	0	0	0	0	0	0	0	0	0	0	0	0	0
d__Bacteria;p__Cyanobacteria	0.0131952	0	0	0.0381563	0.191168	0	0.187997	0.0149399	0	0.0378946	0.0102218	0.148709	0.0314317	0	0.448841	0	0.0191718	0	0.0977343	0	0	0.043451	0	0	0	0.0797911	0	0	0.00755572	0	0.117948	0.295625	1.27707	0	0.585338	0	0.610595	0	0.0340919	0	0	0.490112	0	0.185977	0	0	0.0205023	0.0668847	0.985317
d__Bacteria;p__Desulfobacterota	1.12159	0	1.56753	0.30525	0.28038	0.76277	0.195228	0.590125	1.52292	0.450945	0.245324	1.39504	0	0.371102	4.67619	0.0728939	0.335506	0.336463	0.133274	0.0717932	0.180059	0.772462	0.238541	0	0.302632	0.326418	3.03906	0.207814	0.37023	1.097	0.235895	0	0.45733	0.440069	1.09216	0	0.825593	0.703276	1.24435	0.278724	0.166618	0.206363	0.167629	0.756308	0	0.0266785	0.164018	0.616825	0.0965997
d__Bacteria;p__Elusimicrobiota	0	0	0	0	0	0	0	0	0	0	0	0	0	0	0	0	0	0	0	0	0	0	0	0	0	0	0	0	0	0	0	0	0	0	0	0	0.146199	0	0	0	0	0	0	0	0	0	0	0	0
d__Bacteria;p__Firmicutes	28.5479	68.7509	20.1843	46.5278	49.6846	30.9993	42.0174	49.1073	16.2321	25.7494	43.7494	14.6939	27.0391	33.6634	44.6734	43.8196	34.768	37.0892	62.3279	51.2683	37.1146	14.8892	45.8426	32.5638	28.1447	21.928	32.546	48.7032	30.3362	34.4833	33.2907	35.5407	41.8845	26.3347	39.4461	19.3092	53.1046	40.8574	33.5549	36.8225	30.4518	42.6139	55.4759	37.6976	44.3233	34.4331	37.9703	37.8121	34.3026
d__Bacteria;p__Fusobacteriota	0	0	0	0	0	0	0	0.0896392	0	0	0	0	0	0	0	0	0	0	0	0	0	0	0	0.263564	0	0	0	0	0	0	0	0	0	0	0	0	0	0	0	0	0	0	0	0	0	0	0	0	0
d__Bacteria;p__Patescibacteria	0	0	0.00483805	0	0	0	0.0289226	0	0	0	0	0	0	0.00403372	0	0	0	0	0.0266548	0	0	0	0	0	0	0	0	0	0	0	0	0	0	0	0.0142765	0	0	0	0.0170459	0	0.0196021	0	0.0279382	0	0	0.0177857	0	0.0297265	0
d__Bacteria;p__Proteobacteria	6.38649	0.796289	8.215	1.91545	2.49793	3.46246	5.87129	8.24681	4.43503	2.64883	7.33926	7.63375	7.19786	8.19652	5.07465	1.38498	0.728528	8.75587	0.515327	1.33216	4.80156	1.88288	12.0975	2.99918	0.710526	5.33875	0.602857	0.656692	8.19796	4.58285	1.27777	4.28984	4.93571	2.76781	1.54187	12.7326	1.67699	10.4913	7.47464	1.99236	4.62609	2.65692	4.55392	1.58701	3.2534	3.21921	3.16761	13.1466	3.77705
d__Bacteria;p__Synergistota	0	0	0	0	0.0127445	0	0	0	0	0	0	0	0	0	0	0	0	0	0	0	0	0.0337952	0.025558	0	0	0.0725374	0	0	0	0	0	0	0	0	0	0	0	0	0	0	0	0	0	0	0	0	0	0	0
d__Bacteria;p__Verrucomicrobiota	0.521211	0	0.0387044	6.36447	1.19799	0	0	0	0.0148577	0.0303157	0.592865	0	0	0.189585	0.0229001	0.0416536	2.74156	0	0.151044	1.72304	0.0825268	0	0.221503	0.0181769	0	0	0	1.18038	0.0604458	0	1.09102	0.0131389	0.0604021	0	3.24077	0.0161786	0.653595	0.17341	0	0.0619387	0.401843	0.0515907	2.36543	1.59321	0	0	0.102512	0.215517	0.627898
[truncated: 166 more columns]

## Sheet: Table S6 class %
#OTU ID	20018-T1	20004-T2	3097-T1	20124-T1	20005-T1	3112-T2	20028-T1	20032-T2	20069-T1	20048-T2	3117-T2	20105-T2	20054-T1	3097-T2	20010-T2	3119-T1	20082-T1	3153-T1	20097-T2	20011-T2	3164-T1	20058-T1	20079-T2	3157-T2	20116-T1	20071-T2	20037-T2	20052-T1	3153-T2	3135-T1	3103-T1	20020-T2	3128-T2	3139-T1	20043-T2	20102-T1	3106-T2	3102-T2	20051-T2	3130-T1	3163-T1	3128-T1	3126-T2	20029-T1	20076-T2	20082-T2	3163-T2	20030-T2	3127-T1
Unassigned;__;__	0.0131952	0	0.00483805	0	0	0	0	0	0	0	0	0	0	0	0	0	0	0	0	0	0	0	0	0	0	0	0	0	0	0	0	0	0	0	0	0	0	0	0	0	0	0	0	0	0	0	0	0	0
d__Archaea;p__Euryarchaeota;c__Methanobacteria	0	0.027697	0	0	0.0254891	0	0.144613	0.0298797	0	0.0265262	0	0	0	0	0.01374	0	0	0	0	0	0	0.00965577	0	0	0.0526316	0	0	0	0	0	0.235895	0	0.0172577	0	0	0	0	0	0	0.0309693	0	0.0343938	0.0186254	0.0743909	0	0	0	0	0
d__Archaea;p__Thermoplasmatota;c__Thermoplasmata	0	0	0	0	0	0	0	0	0	0	0	0	0	0	0	0	0	0	0	0	0	0	0	0	0	0	0	0	0	0	0	0	0	0	0	0	0	0	0	0	0	0	0	0.185977	0	0	0	0	0
d__Bacteria;p__Actinobacteriota;c__Actinobacteria	0.0263904	0.124636	0.449938	0.610501	0.312241	0	0.0289226	0.0224098	0.423446	0.0303157	0.245324	0.0389477	0	0.312613	0.00916003	0.281162	0	0	3.02088	0.0159541	0.0975317	0	0	0	0	0.0145075	0.0330333	0.980881	0	0.0577367	0.235895	0.131389	0.224351	0.0231616	0.16418	0.145608	0	0.26975	0	0.0309693	0.166618	0.189166	0	0.0495939	0.109006	0	0.553562	0.118906	0.579598
d__Bacteria;p__Actinobacteriota;c__Coriobacteriia	0.085769	0.193879	0.266093	0.625763	0.0382336	0.145698	0.867679	0.209158	0.438303	0.0189473	0.592865	0.0637326	0.0550055	0.159332	0.338921	0.156201	0.153374	0.0156495	1.43048	0.0717932	0.0225073	0.0289673	0.0681547	0.0181769	0.0921053	0.0652836	0.0660666	0.340815	0.0226672	0.0938222	0.216237	0.11825	0.500475	0.0231616	0	0.331662	0.0171999	0.317919	0.0937527	0.1342	0.382241	0.0687876	0.186254	0.0619924	0.0167701	0.0177857	0.943106	0.0371581	0.318779
d__Bacteria;p__Bacteroidota;c__Bacteroidia	63.2843	30.1066	69.2687	43.6126	45.7593	64.6298	50.658	41.6897	76.9334	71.0069	47.2248	76.0259	65.6766	57.1034	44.7421	54.2435	61.2538	53.8028	32.2968	45.5169	57.7013	82.3396	41.5062	64.1371	70.6974	72.1747	63.7129	47.9302	61.0049	59.6853	63.2986	59.6111	50.6429	70.4111	53.9153	67.4648	42.9653	47.1869	57.5812	60.6483	63.7852	53.6887	37.2043	57.8079	52.2975	62.2855	57.0784	47.9563	59.3122
d__Bacteria;p__Campilobacterota;c__Campylobacteria	0	0	0	0	0	0	0	0	0	0	0	0	0	0	0	0	0	0	0	0	0	0	0	0	0	0	0	0	0	0	0	0	0	0	0	0	0	0	0	0	0	0	0	0	0	0	0	0	0
d__Bacteria;p__Cyanobacteria;c__Cyanobacteriia	0.0131952	0	0	0.0381563	0.0127445	0	0	0	0	0	0	0	0.0314317	0	0	0	0.0191718	0	0	0	0	0.043451	0	0	0	0	0	0	0.00755572	0	0.0393159	0	0	0	0.078521	0	0	0	0.0340919	0	0	0	0	0	0	0	0	0.0148633	0
d__Bacteria;p__Cyanobacteria;c__Vampirivibrionia	0	0	0	0	0.178424	0	0.187997	0.0149399	0	0.0378946	0.0102218	0.148709	0	0	0.448841	0	0	0	0.0977343	0	0	0	0	0	0	0.0797911	0	0	0	0	0.0786318	0.295625	1.27707	0	0.506817	0	0.610595	0	0	0	0	0.490112	0	0.185977	0	0	0.0205023	0.0520214	0.985317
d__Bacteria;p__Desulfobacterota;c__Desulfovibrionia	1.12159	0	1.56753	0.30525	0.28038	0.76277	0.195228	0.590125	1.52292	0.450945	0.245324	1.39504	0	0.371102	4.67619	0.0728939	0.335506	0.336463	0.133274	0.0717932	0.180059	0.772462	0.238541	0	0.302632	0.326418	3.03906	0.207814	0.37023	1.097	0.235895	0	0.45733	0.440069	1.09216	0	0.825593	0.703276	1.24435	0.278724	0.166618	0.206363	0.167629	0.756308	0	0.0266785	0.164018	0.616825	0.0965997
d__Bacteria;p__Elusimicrobiota;c__Elusimicrobia	0	0	0	0	0	0	0	0	0	0	0	0	0	0	0	0	0	0	0	0	0	0	0	0	0	0	0	0	0	0	0	0	0	0	0	0	0.146199	0	0	0	0	0	0	0	0	0	0	0	0
d__Bacteria;p__Firmicutes;__	0	0	0	0	0	0	0	0	0	0	0	0	0	0	0	0	0	0	0	0	0	0	0	0	0	0	0	0	0	0	0	0	0	0	0	0	0	0	0	0	0	0	0	0	0	0	0	0	0
d__Bacteria;p__Firmicutes;c__Bacilli	0.455235	3.8845	0.193522	2.27411	0.7583	0.908468	2.1692	0.410846	0.0445732	0.159157	0.848411	0.853309	0.667924	0.0363035	1.43812	0.343643	1.74463	0.266041	1.03065	6.76452	0.232576	0.31864	8.83455	0.381714	0.184211	0.515015	0.14865	1.46301	1.09558	0.324769	0.599568	0.505847	1.38062	0.6022	0.171318	1.20531	0.206398	1.25241	0.323873	0.1342	1.51916	0.154772	2.42131	0.756308	2.21365	0.755892	2.2245	2.45987	0.164219
d__Bacteria;p__Firmicutes;c__Clostridia	25.7571	64.8664	11.7492	41.308	47.4734	26.3113	34.7578	41.1967	13.6543	21.4408	32.3418	13.4086	24.336	6.30067	40.2537	42.4347	28.8152	35.5712	56.6859	42.35	34.9539	9.97924	33.9666	28.7649	26.4605	21.3187	26.4266	45.1953	27.5935	30.8747	22.8622	34.2465	36.6037	22.0382	35.5272	16.5831	46.2762	36.185	26.0462	33.5914	20.298	36.4832	50.7264	36.1044	40.374	32.0676	26.9913	32.4837	30.0039
d__Bacteria;p__Firmicutes;c__Incertae_Sedis	0	0	0	0	0.0254891	0	0	0	0	0	0	0	0	0	0	0	0	0	0	0	0	0	0.0681547	0	0	0	0	0.0332502	0	0.0144342	0	0.0197083	0	0	0	0	0.0601995	0.0192678	0	0.0309693	0	0	0.0186254	0.0123985	0	0	0	0.059453	0
d__Bacteria;p__Firmicutes;c__Negativicutes	2.33555	0	8.24161	2.94567	1.42739	3.77957	5.09038	7.49981	2.53324	4.14946	10.5591	0.431965	2.0352	27.3264	2.98159	1.04134	4.20821	1.25196	4.61128	2.1538	1.92813	4.59132	2.97325	3.41725	1.5	0.0942986	5.97077	1.93682	1.64715	3.26934	9.82898	0.748916	3.90025	3.69427	3.74759	1.52079	6.54455	3.40077	7.18486	3.06596	8.63472	5.97592	2.30955	0.824499	1.7357	1.6096	8.75448	2.76457	4.13447
d__Bacteria;p__Firmicutes;c__Syntrophomonadia	0	0	0	0	0	0	0	0	0	0	0	0	0	0	0	0	0	0	0	0	0	0	0	0	0	0	0	0	0	0	0	0	0	0	0	0	0	0	0	0	0	0	0	0	0	0	0	0	0
d__Bacteria;p__Firmicutes;c__uncultured	0	0	0	0	0	0	0	0	0	0	0	0	0	0	0	0	0	0	0	0	0	0	0	0	0	0	0	0.074813	0	0	0	0.0197083	0	0	0	0	0.0171999	0	0	0	0	0	0	0	0	0	0	0.0445898	0
d__Bacteria;p__Fusobacteriota;c__Fusobacteriia	0	0	0	0	0	0	0	0.0896392	0	0	0	0	0	0	0	0	0	0	0	0	0	0	0	0.263564	0	0	0	0	0	0	0	0	0	0	0	0	0	0	0	0	0	0	0	0	0	0	0	0	0
d__Bacteria;p__Patescibacteria;c__Saccharimonadia	0	0	0.00483805	0	0	0	0.0289226	0	0	0	0	0	0	0.00403372	0	0	0	0	0.0266548	0	0	0	0	0	0	0	0	0	0	0	0	0	0	0	0.0142765	0	0	0	0.0170459	0	0.0196021	0	0.0279382	0	0	0.0177857	0	0.0297265	0
d__Bacteria;p__Proteobacteria;c__Alphaproteobacteria	0	0	0.19836	1.43468	0.923979	0	0.122921	0.0448196	0	0.879154	0.143105	3.62922	0	0.0121012	0.0183201	0	0	6.00939	0	0.901404	0	0	0.2641	0	0	0	0.0330333	0	6.76993	0.8444	0	0	0	0	0.0499679	0	0.636395	7.88054	0.0511378	0.774234	0	0	3.33395	0.024797	0	0	0	10.9839	0.328439
d__Bacteria;p__Proteobacteria;c__Gammaproteobacteria	6.38649	0.796289	8.01664	0.480769	1.57395	3.46246	5.74837	8.20199	4.43503	1.76968	7.19616	4.00453	7.19786	8.18442	5.05633	1.38498	0.728528	2.74648	0.515327	0.430759	4.80156	1.88288	11.8334	2.99918	0.710526	5.33875	0.569824	0.656692	1.42803	3.73845	1.27777	4.28984	4.93571	2.76781	1.4919	12.7326	1.04059	2.61079	7.42351	1.21813	4.62609	2.65692	1.21997	1.56221	3.2534	3.21921	3.16761	2.1626	3.44861
d__Bacteria;p__Synergistota;c__Synergistia	0	0	0	0	0.0127445	0	0	0	0	0	0	0	0	0	0	0	0	0	0	0	0	0.0337952	0.025558	0	0	0.0725374	0	0	0	0	0	0	0	0	0	0	0	0	0	0	0	0	0	0	0	0	0	0	0
d__Bacteria;p__Verrucomicrobiota;c__Lentisphaeria	0	0	0.0314473	0	0.548015	0	0	0	0	0.0303157	0	0	0	0	0.0229001	0.0208268	0.0191718	0	0	0	0.0825268	0	0.221503	0.0181769	0	0	0	0.42394	0	0	0.0589739	0.0131389	0.0604021	0	0	0	0	0.0770713	0	0	0.0980104	0	1.19203	0.297564	0	0	0.0615069	0	0.0193199
d__Bacteria;p__Verrucomicrobiota;c__Verrucomicrobiae	0.521211	0	0.00725707	6.36447	0.649971	0	0	0	0.0148577	0	0.592865	0	0	0.189585	0	0.0208268	2.72239	0	0.151044	1.72304	0	0	0	0	0	0	0	0.756442	0.0604458	0	1.03204	0	0	0	3.24077	0.0161786	0.653595	0.0963391	0	0.0619387	0.303832	0.0515907	1.1734	1.29564	0	0	0.0410046	0.215517	0.608578
[truncated: 166 more columns]

## Sheet: Table S7 order %
	LGMID_ATFIS_1	INRAN	LGMID	ATFIS_2	INRAN	INRAN	LGMID_ATFIS_1	LGMID_ATFIS_2	LGMID_ATFIS_2	ATFIS_1	LGMID_ATFIS_1	ATFIS_2	LGMID	LGMID	LGMID_ATFIS_1	ATFIS_1	INRAN	LGMID_ATFIS_1	INRAN	LGMID_ATFIS_1	LGMID	ATFIS_1	INRAN	LGMID_ATFIS_2	ATFIS_2	LGMID	LGMID_ATFIS_2	ATFIS_1	LGMID_ATFIS_1	LGMID_ATFIS_2	ATFIS_1	LGMID_ATFIS_1	LGMID_ATFIS_2	LGMID_ATFIS_2	LGMID_ATFIS_2	ATFIS_2	INRAN	ATFIS_2	ATFIS_1	INRAN	ATFIS_1	LGMID_ATFIS_2	LGMID_ATFIS_1	LGMID_ATFIS_1	INRAN	INRAN	ATFIS_1	LGMID_ATFIS_2	LGMID_ATFIS_2
#OTU ID	20018-T1	20004-T2	3097-T1	20124-T1	20005-T1	3112-T2	20028-T1	20032-T2	20069-T1	20048-T2	3117-T2	20105-T2	20054-T1	3097-T2	20010-T2	3119-T1	20082-T1	3153-T1	20097-T2	20011-T2	3164-T1	20058-T1	20079-T2	3157-T2	20116-T1	20071-T2	20037-T2	20052-T1	3153-T2	3135-T1	3103-T1	20020-T2	3128-T2	3139-T1	20043-T2	20102-T1	3106-T2	3102-T2	20051-T2	3130-T1	3163-T1	3128-T1	3126-T2	20029-T1	20076-T2	20082-T2	3163-T2	20030-T2	3127-T1
Unassigned;__;__;__	0.0131952	0	0.00483805	0	0	0	0	0	0	0	0	0	0	0	0	0	0	0	0	0	0	0	0	0	0	0	0	0	0	0	0	0	0	0	0	0	0	0	0	0	0	0	0	0	0	0	0	0	0
d__Archaea;p__Euryarchaeota;c__Methanobacteria;o__Methanobacteriales	0	0.027697	0	0	0.0254891	0	0.144613	0.0298797	0	0.0265262	0	0	0	0	0.01374	0	0	0	0	0	0	0.00965577	0	0	0.0526316	0	0	0	0	0	0.235895	0	0.0172577	0	0	0	0	0	0	0.0309693	0	0.0343938	0.0186254	0.0743909	0	0	0	0	0
d__Archaea;p__Thermoplasmatota;c__Thermoplasmata;o__Methanomassiliicoccales	0	0	0	0	0	0	0	0	0	0	0	0	0	0	0	0	0	0	0	0	0	0	0	0	0	0	0	0	0	0	0	0	0	0	0	0	0	0	0	0	0	0	0	0.185977	0	0	0	0	0
d__Bacteria;p__Actinobacteriota;c__Actinobacteria;o__Bifidobacteriales	0.0263904	0.124636	0.449938	0.610501	0.312241	0	0.0289226	0.0224098	0.423446	0.0303157	0.245324	0.0389477	0	0.312613	0.00916003	0.281162	0	0	3.02088	0.0159541	0.0975317	0	0	0	0	0.0145075	0.0330333	0.980881	0	0.0577367	0.235895	0.131389	0.224351	0.0231616	0.16418	0.145608	0	0.26975	0	0.0309693	0.166618	0.189166	0	0.0495939	0.109006	0	0.553562	0.118906	0.579598
d__Bacteria;p__Actinobacteriota;c__Coriobacteriia;o__Coriobacteriales	0.085769	0.193879	0.266093	0.625763	0.0382336	0.145698	0.867679	0.209158	0.438303	0.0189473	0.592865	0.0637326	0.0550055	0.159332	0.338921	0.156201	0.153374	0.0156495	1.43048	0.0717932	0.0225073	0.0289673	0.0681547	0.0181769	0.0921053	0.0652836	0.0660666	0.340815	0.0226672	0.0938222	0.216237	0.11825	0.500475	0.0231616	0	0.331662	0.0171999	0.317919	0.0937527	0.1342	0.382241	0.0687876	0.186254	0.0619924	0.0167701	0.0177857	0.943106	0.0371581	0.318779
d__Bacteria;p__Bacteroidota;c__Bacteroidia;o__Bacteroidales	63.2843	30.1066	69.2687	43.6126	45.7593	64.6298	50.658	41.6897	76.9334	71.0069	47.2248	76.0259	65.6766	57.1034	44.7421	54.2435	61.2538	53.8028	32.2968	45.5169	57.7013	82.3396	41.5062	64.1371	70.6974	72.1747	63.7129	47.3815	61.0049	59.6853	63.2986	59.6111	50.6429	70.4111	53.9153	67.4648	42.9653	47.0424	57.5812	60.6173	63.7852	53.6887	37.2043	57.8079	52.2975	62.2855	57.0784	47.9563	59.3122
d__Bacteria;p__Bacteroidota;c__Bacteroidia;o__Flavobacteriales	0	0	0	0	0	0	0	0	0	0	0	0	0	0	0	0	0	0	0	0	0	0	0	0	0	0	0	0.548628	0	0	0	0	0	0	0	0	0	0.144509	0	0.0309693	0	0	0	0	0	0	0	0	0
d__Bacteria;p__Campilobacterota;c__Campylobacteria;o__Campylobacterales	0	0	0	0	0	0	0	0	0	0	0	0	0	0	0	0	0	0	0	0	0	0	0	0	0	0	0	0	0	0	0	0	0	0	0	0	0	0	0	0	0	0	0	0	0	0	0	0	0
d__Bacteria;p__Cyanobacteria;c__Cyanobacteriia;o__Chloroplast	0.0131952	0	0	0.0381563	0.0127445	0	0	0	0	0	0	0	0.0314317	0	0	0	0.0191718	0	0	0	0	0.043451	0	0	0	0	0	0	0.00755572	0	0.0393159	0	0	0	0.078521	0	0	0	0.0340919	0	0	0	0	0	0	0	0	0.0148633	0
d__Bacteria;p__Cyanobacteria;c__Vampirivibrionia;o__Gastranaerophilales	0	0	0	0	0.178424	0	0.187997	0.0149399	0	0.0378946	0.0102218	0.148709	0	0	0.448841	0	0	0	0.0977343	0	0	0	0	0	0	0.0797911	0	0	0	0	0.0786318	0.295625	1.27707	0	0.506817	0	0.610595	0	0	0	0	0.490112	0	0.185977	0	0	0.0205023	0.0520214	0.985317
d__Bacteria;p__Desulfobacterota;c__Desulfovibrionia;o__Desulfovibrionales	1.12159	0	1.56753	0.30525	0.28038	0.76277	0.195228	0.590125	1.52292	0.450945	0.245324	1.39504	0	0.371102	4.67619	0.0728939	0.335506	0.336463	0.133274	0.0717932	0.180059	0.772462	0.238541	0	0.302632	0.326418	3.03906	0.207814	0.37023	1.097	0.235895	0	0.45733	0.440069	1.09216	0	0.825593	0.703276	1.24435	0.278724	0.166618	0.206363	0.167629	0.756308	0	0.0266785	0.164018	0.616825	0.0965997
d__Bacteria;p__Elusimicrobiota;c__Elusimicrobia;o__Elusimicrobiales	0	0	0	0	0	0	0	0	0	0	0	0	0	0	0	0	0	0	0	0	0	0	0	0	0	0	0	0	0	0	0	0	0	0	0	0	0.146199	0	0	0	0	0	0	0	0	0	0	0	0
d__Bacteria;p__Firmicutes;__;__	0	0	0	0	0	0	0	0	0	0	0	0	0	0	0	0	0	0	0	0	0	0	0	0	0	0	0	0	0	0	0	0	0	0	0	0	0	0	0	0	0	0	0	0	0	0	0	0	0
d__Bacteria;p__Firmicutes;c__Bacilli;o__Acholeplasmatales	0	0	0	0	0	0	0	0	0	0	0	0	0	0	0	0	0	0	0	0	0	0	4.37894	0	0	0	0.00825832	0.872818	0	0	0	0	0	0	0	0	0	0	0	0	0	0	0	0	0	0	0	0	0
d__Bacteria;p__Firmicutes;c__Bacilli;o__Erysipelotrichales	0.44204	3.78064	0.14756	2.22833	0.630855	0.891327	1.93782	0.306267	0.0222866	0.113684	0.67464	0.786035	0.49505	0.0363035	0.998443	0.343643	1.5625	0.266041	0.541981	6.2859	0.0900293	0.197943	4.45561	0.236299	0.184211	0.486	0.140391	0.290939	1.09558	0.129908	0.245724	0.295625	1.27707	0.463231	0.114212	0.477269	0.137599	1.05973	0.323873	0.1342	1.45055	0.120378	0.735705	0.322361	1.91179	0.693642	2.16299	1.32283	0.164219
d__Bacteria;p__Firmicutes;c__Bacilli;o__Izemoplasmatales	0	0	0	0	0	0	0	0	0	0	0	0	0	0	0.01374	0	0	0	0	0.37492	0	0	0	0	0	0	0	0.108063	0	0	0	0	0	0	0.0142765	0	0	0.0481696	0	0	0	0	0.251443	0.0805902	0	0	0	0.549941	0
d__Bacteria;p__Firmicutes;c__Bacilli;o__Lactobacillales	0.0131952	0.103864	0.0459614	0.0457875	0.0700949	0.0171409	0.21692	0.104579	0.0222866	0.0151578	0.173771	0.0672733	0.172874	0	0.0961803	0	0.182132	0	0.488672	0.0717932	0.142546	0.111041	0	0.145415	0	0.0290149	0	0.116376	0	0.194861	0.186751	0.210222	0.103546	0.138969	0.0428296	0.728038	0	0.0385356	0	0	0.0490052	0.0343938	0	0	0.301861	0.0622499	0	0.0148633	0
d__Bacteria;p__Firmicutes;c__Bacilli;o__RF39	0	0	0	0	0.0573504	0	0.0144613	0	0	0.0303157	0	0	0	0	0.329761	0	0	0	0	0.0319081	0	0	0	0	0	0	0	0.074813	0	0	0.167093	0	0	0	0	0	0.0687994	0.105973	0	0	0.0196021	0	1.43416	0.353357	0	0	0.0615069	0.572235	0
d__Bacteria;p__Firmicutes;c__Bacilli;o__Staphylococcales	0	0	0	0	0	0	0	0	0	0	0	0	0	0	0	0	0	0	0	0	0	0.00965577	0	0	0	0	0	0	0	0	0	0	0	0	0	0	0	0	0	0	0	0	0	0	0	0	0	0	0
d__Bacteria;p__Firmicutes;c__Clostridia;__	0	0	0	0.0457875	0.203913	0	0.0144613	0	0	0.00757892	0	0.0106221	0	0	0.00916003	0	0	0	0.0710795	0	0	0	0.0170387	0	0	0	0	0.0249377	0.0302229	0	0	0.059125	0	0	0.0285531	0	0	0	0	0	0	0	0.0186254	0.0123985	0	0	0	0.0222949	0
d__Bacteria;p__Firmicutes;c__Clostridia;o__Christensenellales	0	0	0.0120951	1.26679	3.52386	0.111416	0.925524	0.0149399	0	0.090947	0	0.0141628	0.22788	0.0242023	0.215261	0.0728939	0.575153	0.117371	0.0533096	0.901404	0.300098	0.188288	0.332254	0.0363537	0.671053	0.145075	0.0990998	1.59601	0.120892	0	0.373501	2.62121	0	0.0463231	0.0999358	0	6.10595	1.46435	0	0.0619387	0.303832	0	1.59248	0.706714	0	0.106714	0.256279	1.27081	0.608578
d__Bacteria;p__Firmicutes;c__Clostridia;o__Clostridia	0	0	0	0	0	0	0	0	0	0	0	0	0	0	0	0	0	0	0	0	0	0	0	0	0	0	0	0	0	0	0	0.0525555	0	0	0	0	0	0	0	0	0	0	0	0	0	0	0	0	0.0386399
d__Bacteria;p__Firmicutes;c__Clostridia;o__Clostridia_UCG-014	0	0	0	3.70116	4.05913	0	1.51844	0.851572	0	0.291788	2.37146	1.98279	0	0	1.145	1.29126	0.134202	0.305164	2.25677	2.27345	0.982819	0	0.451525	0	0	0.486	0.206458	5.54447	0.309785	0	1.80853	1.02483	1.82932	0.359004	0.485402	0	1.35879	2.12909	0	0.898111	0.245026	4.76354	0	0.805902	0	2.40107	0.830343	0.750595	0.193199
d__Bacteria;p__Firmicutes;c__Clostridia;o__Clostridia_vadinBB60_group	0.0263904	0	0	0.297619	0.203913	0	0.0144613	0	0	0.109894	0	0.0070814	0	0	0.201521	0	0	0	0	0.37492	0.0525171	0	0.945647	0.063619	0	0.0290149	0	3.28346	0	0	0.0294869	1.29418	0	0.0347423	0.0356913	0	0	0.125241	0	0.0825849	0.480251	0	2.16055	1.58081	0	0	0.0820092	0.59453	0.0965997
d__Bacteria;p__Firmicutes;c__Clostridia;o__Clostridiales	0.0725737	0	0.0556375	0.0534188	0.0828395	0	0.694143	0.328677	0	0.0113684	0	0.0212442	0.275028	0	0.471741	0	0.0191718	0	0	1.54754	0	0.0869019	0	0	0.0657895	0	0.0743249	0	0.0302229	0.0288684	0.0786318	0	0.0172577	0.162131	0.0142765	0.0404465	0.120399	0	0	0.092908	0.0686073	0.094583	0	0.0123985	0	0.115607	0	0	0
d__Bacteria;p__Firmicutes;c__Clostridia;o__Lachnospirales	19.2914	26.3952	8.46174	6.11264	17.7213	12.9414	12.4946	25.7563	12.7108	8.17765	16.5593	6.32723	16.2816	4.06397	11.2531	22.7533	9.02032	18.3333	13.5673	11.7103	19.3788	3.03674	15.1815	20.8852	12.0658	12.7811	8.51433	9.76725	13.2225	18.2592	9.69137	17.8492	24.2903	13.4684	8.43743	5.84857	22.7984	17.6782	16.2533	19.1287	8.68372	22.5107	21.6521	14.1219	33.2048	16.2828	12.7217	12.879	13.6109
d__Bacteria;p__Firmicutes;c__Clostridia;o__Monoglobales	0.0923666	0.0415455	0.0483805	0	1.08966	0.0685636	0.166305	0.0821693	0.0297155	0.0757892	0.838189	0.0106221	0.0471476	0.0181517	0.224421	0.322816	0.0671012	0.219092	0.417592	0.0398851	0.0225073	0.0337952	0.502641	0.0181769	0	0.0725374	0.0412916	0.141313	0.702682	0.108256	0.0393159	0.34818	0.448701	0.231616	0.078521	0.0323572	0.163399	0.26975	1.32958	0.258078	0	0.154772	0.121065	0.0123985	0.477947	0.346821	0	0	0.1449
d__Bacteria;p__Firmicutes;c__Clostridia;o__Oscillospirales	6.24794	38.021	3.03104	29.3956	20.1873	13.0956	17.838	13.7297	0.913751	12.6682	12.4297	4.68789	7.37074	2.14796	25.9046	17.6611	18.8554	16.5258	39.3869	24.5134	14.1871	6.4404	16.4764	7.74334	12.6053	7.776	17.4003	24.68	13.1772	12.3268	10.802	10.6162	9.54353	7.66647	26.1618	9.97411	15.6089	14.3642	7.10816	12.8213	10.3695	8.74463	25.0978	18.6783	6.65772	12.4678	12.9062	16.8921	15.1565
d__Bacteria;p__Firmicutes;c__Clostridia;o__Peptococcales	0	0	0	0.0152625	0.0127445	0	0.0289226	0	0	0	0	0.0070814	0	0	0	0.218682	0	0	0.0444247	0.151563	0	0	0	0	0	0	0.0330333	0	0	0	0	0.183944	0	0.0231616	0.0571061	0	0.0343997	0.0192678	0	0.0516156	0	0	0.0372509	0.0185977	0	0	0	0.0148633	0.0579598
d__Bacteria;p__Firmicutes;c__Clostridia;o__Peptostreptococcales-Tissierellales	0.0263904	0.408531	0.140303	0.419719	0.388708	0.0942749	1.01229	0.433256	0	0.00757892	0.143105	0.339907	0.133585	0.0463878	0.828982	0.114548	0.143788	0.0704225	0.888494	0.837588	0.0300098	0.193115	0.0596354	0.0181769	1.05263	0.0290149	0.0578082	0.157938	0	0.151559	0.0393159	0.197083	0.474588	0.0463231	0.128489	0.687591	0.0859993	0.134875	1.35515	0.196139	0.147016	0.214961	0.0465636	0.154981	0.0335402	0.346821	0.194772	0.059453	0.0965997
d__Bacteria;p__Firmicutes;c__Clostridia;o__uncultured	0	0	0	0	0	0	0.0506146	0	0	0	0	0	0	0	0	0	0	0	0	0	0	0	0	0	0	0	0	0	0	0	0	0	0	0	0	0	0	0	0	0	0	0	0	0	0	0	0	0	0
d__Bacteria;p__Firmicutes;c__Incertae_Sedis;o__DTU014	0	0	0	0	0.0254891	0	0	0	0	0	0	0	0	0	0	0	0	0	0	0	0	0	0.0681547	0	0	0	0	0.0332502	0	0.0144342	0	0.0197083	0	0	0	0	0.0601995	0.0192678	0	0.0309693	0	0	0.0186254	0.0123985	0	0	0	0.059453	0
d__Bacteria;p__Firmicutes;c__Negativicutes;o__Acidaminococcales	2.33555	0	4.00348	0	0	3.77957	0.0578453	0.246508	0	4.14946	0.950629	0.431965	1.92519	6.21395	1.73124	0.301989	3.94939	0	0	0.143586	0.202566	2.93053	2.97325	3.39907	1.42105	0	5.97077	0	0	3.18274	4.31492	0.722638	3.83985	3.54372	0	0	0.0171999	2.7264	7.13373	0.598741	1.29374	5.76956	2.30955	0.0371955	0	1.52957	0.861097	0.0668847	0
d__Bacteria;p__Firmicutes;c__Negativicutes;o__Veillonellales-Selenomonadales	0	0	4.23813	2.94567	1.42739	0	5.03254	7.25331	2.53324	0	9.6085	0	0.110011	21.1125	1.25034	0.739352	0.258819	1.25196	4.61128	2.01021	1.72556	1.66079	0	0.0181769	0.0789474	0.0942986	0	1.93682	1.64715	0.0866051	5.51406	0.0262778	0.0604021	0.15055	3.74759	1.52079	6.52735	0.674374	0.0511378	2.46722	7.34098	0.206363	0	0.787304	1.7357	0.0800356	7.89339	2.69768	4.13447
d__Bacteria;p__Firmicutes;c__Syntrophomonadia;o__Syntrophomonadales	0	0	0	0	0	0	0	0	0	0	0	0	0	0	0	0	0	0	0	0	0	0	0	0	0	0	0	0	0	0	0	0	0	0	0	0	0	0	0	0	0	0	0	0	0	0	0	0	0
d__Bacteria;p__Firmicutes;c__uncultured;o__uncultured	0	0	0	0	0	0	0	0	0	0	0	0	0	0	0	0	0	0	0	0	0	0	0	0	0	0	0	0.074813	0	0	0	0.0197083	0	0	0	0	0.0171999	0	0	0	0	0	0	0	0	0	0	0.0445898	0
d__Bacteria;p__Fusobacteriota;c__Fusobacteriia;o__Fusobacteriales	0	0	0	0	0	0	0	0.0896392	0	0	0	0	0	0	0	0	0	0	0	0	0	0	0	0.263564	0	0	0	0	0	0	0	0	0	0	0	0	0	0	0	0	0	0	0	0	0	0	0	0	0
d__Bacteria;p__Patescibacteria;c__Saccharimonadia;o__Saccharimonadales	0	0	0.00483805	0	0	0	0.0289226	0	0	0	0	0	0	0.00403372	0	0	0	0	0.0266548	0	0	0	0	0	0	0	0	0	0	0	0	0	0	0	0.0142765	0	0	0	0.0170459	0	0.0196021	0	0.0279382	0	0	0.0177857	0	0.0297265	0
d__Bacteria;p__Proteobacteria;c__Alphaproteobacteria;o__Rhodospirillales	0	0	0.19836	1.43468	0.923979	0	0.122921	0.0298797	0	0.879154	0.143105	3.62214	0	0.0121012	0	0	0	6.00939	0	0.901404	0	0	0.2641	0	0	0	0.0330333	0	6.76993	0.8444	0	0	0	0	0.0499679	0	0.636395	7.88054	0.0511378	0.774234	0	0	3.33395	0.024797	0	0	0	10.9839	0.328439
d__Bacteria;p__Proteobacteria;c__Alphaproteobacteria;o__Rickettsiales	0	0	0	0	0	0	0	0	0	0	0	0	0	0	0	0	0	0	0	0	0	0	0	0	0	0	0	0	0	0	0	0	0	0	0	0	0	0	0	0	0	0	0	0	0	0	0	0	0
d__Bacteria;p__Proteobacteria;c__Alphaproteobacteria;o__Sphingomonadales	0	0	0	0	0	0	0	0.0149399	0	0	0	0.0070814	0	0	0.0183201	0	0	0	0	0	0	0	0	0	0	0	0	0	0	0	0	0	0	0	0	0	0	0	0	0	0	0	0	0	0	0	0	0	0
d__Bacteria;p__Proteobacteria;c__Gammaproteobacteria;o__Aeromonadales	0	0	0.266093	0	0	0	0.180766	0	0	0	0	0	0	0.570772	4.32811	0	0	0	0	0	0	0	0	0	0	0	0	0	0	0	0	0	0.0345155	0	0	0	0	0	0	0	0	0	0	0	0	0	0	0	0
d__Bacteria;p__Proteobacteria;c__Gammaproteobacteria;o__Burkholderiales	6.15557	0.643955	7.48204	0.152625	1.45288	3.44532	0.0795372	7.46993	2.04294	1.75452	7.09394	4.00453	3.99183	7.61365	0.458001	1.22878	0.527224	2.74648	0.0355398	0.430759	0.652712	0.260706	2.0276	1.69954	0.328947	3.01755	0.173425	0.623441	1.37514	3.40647	1.27777	1.81973	4.27992	2.43196	1.46334	6.22068	1.02339	2.43738	7.38941	1.21813	4.52808	2.36457	1.18272	1.56221	3.2534	2.8546	3.05484	2.05113	3.40031
d__Bacteria;p__Proteobacteria;c__Gammaproteobacteria;o__Enterobacterales	0.171538	0.152333	0.268512	0.289988	0.0764672	0	5.47361	0.552775	2.3921	0.00757892	0.0306654	0	2.45953	0	0.270221	0.156201	0.182132	0	0.479787	0	4.14885	0.545551	9.80576	0.199945	0	2.27042	0.355108	0	0.0226672	0.267032	0	2.41755	0.621279	0.0231616	0.0285531	6.02653	0	0.17341	0.0170459	0	0.0980104	0.292347	0.0372509	0	0	0.0444642	0.112763	0.111474	0
d__Bacteria;p__Proteobacteria;c__Gammaproteobacteria;o__Pasteurellales	0.0263904	0	0	0.0381563	0.0446059	0.0171409	0.0144613	0.179278	0	0.00757892	0.0715527	0	0.746503	0	0	0	0.0191718	0	0	0	0	1.07662	0	1.0997	0.381579	0.0507761	0.0412916	0.0332502	0.0302229	0.0649538	0	0.0525555	0	0.312681	0	0.485358	0.0171999	0	0.0170459	0	0	0	0	0	0	0.320142	0	0	0.0482998
d__Bacteria;p__Proteobacteria;c__Gammaproteobacteria;o__Pseudomonadales	0.0329881	0	0	0	0	0	0	0	0	0	0	0	0	0	0	0	0	0	0	0	0	0	0	0	0	0	0	0	0	0	0	0	0	0	0	0	0	0	0	0	0	0	0	0	0	0	0	0	0
d__Bacteria;p__Synergistota;c__Synergistia;o__Synergistales	0	0	0	0	0.0127445	0	0	0	0	0	0	0	0	0	0	0	0	0	0	0	0	0.0337952	0.025558	0	0	0.0725374	0	0	0	0	0	0	0	0	0	0	0	0	0	0	0	0	0	0	0	0	0	0	0
d__Bacteria;p__Verrucomicrobiota;c__Lentisphaeria;o__Victivallales	0	0	0.0314473	0	0.548015	0	0	0	0	0.0303157	0	0	0	0	0.0229001	0.0208268	0.0191718	0	0	0	0.0825268	0	0.221503	0.0181769	0	0	0	0.42394	0	0	0.0589739	0.0131389	0.0604021	0	0	0	0	0.0770713	0	0	0.0980104	0	1.19203	0.297564	0	0	0.0615069	0	0.0193199
d__Bacteria;p__Verrucomicrobiota;c__Verrucomicrobiae;o__Opitutales	0	0	0.00725707	0	0.649971	0	0	0	0	0	0	0	0	0	0	0	0	0	0	0	0	0	0	0	0	0	0	0	0	0	0	0	0	0	0.0285531	0	0	0	0	0	0.303832	0	0	1.12206	0	0	0.0410046	0	0
d__Bacteria;p__Verrucomicrobiota;c__Verrucomicrobiae;o__Verrucomicrobiales	0.521211	0	0	6.36447	0	0	0	0	0.0148577	0	0.592865	0	0	0.189585	0	0.0208268	2.72239	0	0.151044	1.72304	0	0	0	0	0	0	0	0.756442	0.0604458	0	1.03204	0	0	0	3.21222	0.0161786	0.653595	0.0963391	0	0.0619387	0	0.0515907	1.1734	0.173579	0	0	0	0.215517	0.608578
[truncated: 166 more columns]

## Sheet: Table S8 family %
	LGMID_ATFIS_1	INRAN	LGMID	ATFIS_2	INRAN	INRAN	LGMID_ATFIS_1	LGMID_ATFIS_2	LGMID_ATFIS_2	ATFIS_1	LGMID_ATFIS_1	ATFIS_2	LGMID	LGMID	LGMID_ATFIS_1	ATFIS_1	INRAN	LGMID_ATFIS_1	INRAN	LGMID_ATFIS_1	LGMID	ATFIS_1	INRAN	LGMID_ATFIS_2	ATFIS_2	LGMID	LGMID_ATFIS_2	ATFIS_1	LGMID_ATFIS_1	LGMID_ATFIS_2	ATFIS_1	LGMID_ATFIS_1	LGMID_ATFIS_2	LGMID_ATFIS_2	LGMID_ATFIS_2	ATFIS_2	INRAN	ATFIS_2	ATFIS_1	INRAN	ATFIS_1	LGMID_ATFIS_2	LGMID_ATFIS_1	LGMID_ATFIS_1	INRAN	INRAN	ATFIS_1	LGMID_ATFIS_2	LGMID_ATFIS_2
#OTU ID	20018-T1	20004-T2	3097-T1	20124-T1	20005-T1	3112-T2	20028-T1	20032-T2	20069-T1	20048-T2	3117-T2	20105-T2	20054-T1	3097-T2	20010-T2	3119-T1	20082-T1	3153-T1	20097-T2	20011-T2	3164-T1	20058-T1	20079-T2	3157-T2	20116-T1	20071-T2	20037-T2	20052-T1	3153-T2	3135-T1	3103-T1	20020-T2	3128-T2	3139-T1	20043-T2	20102-T1	3106-T2	3102-T2	20051-T2	3130-T1	3163-T1	3128-T1	3126-T2	20029-T1	20076-T2	20082-T2	3163-T2	20030-T2	3127-T1
Unassigned;__;__;__;__	0.0131952	0	0.00483805	0	0	0	0	0	0	0	0	0	0	0	0	0	0	0	0	0	0	0	0	0	0	0	0	0	0	0	0	0	0	0	0	0	0	0	0	0	0	0	0	0	0	0	0	0	0
d__Archaea;p__Euryarchaeota;c__Methanobacteria;o__Methanobacteriales;f__Methanobacteriaceae	0	0.027697	0	0	0.0254891	0	0.144613	0.0298797	0	0.0265262	0	0	0	0	0.01374	0	0	0	0	0	0	0.00965577	0	0	0.0526316	0	0	0	0	0	0.235895	0	0.0172577	0	0	0	0	0	0	0.0309693	0	0.0343938	0.0186254	0.0743909	0	0	0	0	0
d__Archaea;p__Thermoplasmatota;c__Thermoplasmata;o__Methanomassiliicoccales;f__Methanomethylophilaceae	0	0	0	0	0	0	0	0	0	0	0	0	0	0	0	0	0	0	0	0	0	0	0	0	0	0	0	0	0	0	0	0	0	0	0	0	0	0	0	0	0	0	0	0.185977	0	0	0	0	0
d__Bacteria;p__Actinobacteriota;c__Actinobacteria;o__Bifidobacteriales;f__Bifidobacteriaceae	0.0263904	0.124636	0.449938	0.610501	0.312241	0	0.0289226	0.0224098	0.423446	0.0303157	0.245324	0.0389477	0	0.312613	0.00916003	0.281162	0	0	3.02088	0.0159541	0.0975317	0	0	0	0	0.0145075	0.0330333	0.980881	0	0.0577367	0.235895	0.131389	0.224351	0.0231616	0.16418	0.145608	0	0.26975	0	0.0309693	0.166618	0.189166	0	0.0495939	0.109006	0	0.553562	0.118906	0.579598
d__Bacteria;p__Actinobacteriota;c__Coriobacteriia;o__Coriobacteriales;__	0	0	0	0	0	0	0	0	0	0	0	0	0	0	0	0	0	0	0	0	0	0	0	0	0	0	0	0.0332502	0	0	0	0	0	0	0	0	0	0	0	0	0	0	0	0	0	0	0	0	0
d__Bacteria;p__Actinobacteriota;c__Coriobacteriia;o__Coriobacteriales;f__Atopobiaceae	0	0	0	0	0	0	0	0	0	0	0	0	0	0	0.0274801	0	0	0	0.177699	0	0	0	0	0	0	0	0	0	0	0	0	0	0	0	0	0	0	0	0	0	0	0	0	0	0	0	0	0	0
d__Bacteria;p__Actinobacteriota;c__Coriobacteriia;o__Coriobacteriales;f__Coriobacteriaceae	0.085769	0.110788	0.232226	0.434982	0.0254891	0.077134	0.578453	0.0821693	0.341728	0.0113684	0.132884	0	0.0157159	0.155298	0.0778602	0.156201	0	0	0.728565	0.0478622	0.0225073	0.0289673	0.0681547	0.0181769	0.0921053	0.0435224	0.0495499	0.141313	0	0.079388	0.108119	0.105111	0.319268	0.0231616	0	0	0.0171999	0.289017	0.0937527	0.092908	0.343036	0.0343938	0.0372509	0.0495939	0	0	0.738083	0	0.299459
d__Bacteria;p__Actinobacteriota;c__Coriobacteriia;o__Coriobacteriales;f__Coriobacteriales_Incertae_Sedis	0	0	0	0	0	0	0.0144613	0.126989	0	0.00757892	0	0	0	0	0	0	0	0	0.408707	0	0	0	0	0	0	0	0	0	0	0	0	0	0.0949176	0	0	0	0	0.0289017	0	0.0412925	0	0	0	0	0	0	0	0.0148633	0.0193199
d__Bacteria;p__Actinobacteriota;c__Coriobacteriia;o__Coriobacteriales;f__Eggerthellaceae	0	0.083091	0.0338663	0.190781	0	0.0685636	0.274765	0	0.0965753	0	0.459982	0.0637326	0.0392896	0.00403372	0.233581	0	0.153374	0.0156495	0.115504	0.0239311	0	0	0	0	0	0.0217612	0.0165166	0.133001	0.0226672	0.0144342	0.108119	0.0131389	0.0862887	0	0	0.331662	0	0	0	0	0.0392042	0.0343938	0.149004	0.0123985	0.0167701	0.0177857	0.205023	0.0222949	0
d__Bacteria;p__Actinobacteriota;c__Coriobacteriia;o__Coriobacteriales;f__uncultured	0	0	0	0	0.0127445	0	0	0	0	0	0	0	0	0	0	0	0	0	0	0	0	0	0	0	0	0	0	0.0332502	0	0	0	0	0	0	0	0	0	0	0	0	0	0	0	0	0	0	0	0	0
d__Bacteria;p__Bacteroidota;c__Bacteroidia;o__Bacteroidales;__	0.125355	0	0.162075	0.030525	0	0.437093	1.96674	0.0149399	0.0817176	3.0543	0.0306654	0.0318663	2.70313	0.0887419	7.1265	0.0520671	0.0191718	8.40376	0	0.0159541	0.0300098	3.37952	0	0	3.01316	0.558538	0	0	6.66415	0.0505196	0.0393159	3.69202	0	1.21598	0.0356913	0.0485358	0	0.0674374	0	0.0722618	2.19543	0.0171969	0.0372509	0.024797	0.209626	0.0177857	2.00923	0.0148633	0.0482998
d__Bacteria;p__Bacteroidota;c__Bacteroidia;o__Bacteroidales;f__Bacteroidaceae	46.7969	19.2494	60.2095	18.2005	37.7748	28.9595	24.1576	25.8833	71.9486	45.8752	33.2209	35.2654	29.3808	51.319	9.42567	45.4129	33.3589	26.8075	15.2199	38.4253	32.5606	55.3614	24.7316	12.5148	22.8158	51.8497	36.5761	30.7481	35.5723	46.5935	21.9088	38.1947	41.3409	17.3712	34.6706	64.3909	34.5287	39.5857	56.3368	47.6205	17.7987	44.8581	12.358	15.3555	50.4276	18.4971	16.3711	24.346	29.743
d__Bacteria;p__Bacteroidota;c__Bacteroidia;o__Bacteroidales;f__Barnesiellaceae	1.42508	0.138485	0	4.3956	1.75237	0.368529	3.7961	1.26242	1.73836	0.147789	0	9.70152	0	0	0.0458001	0.197855	2.46357	0.101721	6.56597	3.06318	0.495161	0.878675	0.443006	0.0727074	1.78947	0.0797911	2.70047	7.26517	0.400453	1.15473	2.41793	0.22993	0.440072	0.636943	6.61717	0.630966	2.43378	0	0.0170459	0.815526	0.235225	0.197764	0.186254	0.967082	0	0.426856	0.246028	0.973543	3.91229
d__Bacteria;p__Bacteroidota;c__Bacteroidia;o__Bacteroidales;f__Marinifilaceae	4.61173	0.055394	1.49979	1.12179	1.65042	1.60267	1.95951	0.171808	0	1.08	1.13462	1.31714	0	0.564721	0.664102	0.760179	0.939417	0.453834	0.195469	0.335035	0.420137	0.931782	0.868973	0.408979	2.21053	1.87872	0.908415	1.47132	0.695127	1.27021	0.520936	1.20878	0.595392	0.509554	0.992219	0	0.318197	0.510597	0	1.01167	0.921298	0.249355	1.0989	0.595127	1.60993	0.631392	1.16863	0.772889	0.859737
d__Bacteria;p__Bacteroidota;c__Bacteroidia;o__Bacteroidales;f__Muribaculaceae	0	0	0	0.549451	0	0.334248	0.0144613	0	0	0	0	0	0	0	0	0	0	5.45383	0	0	0	0	0	0	0	0.435224	1.37088	0	5.18323	0	0	2.77887	0	0.914881	0	0	0	0	0	0	0.450848	0	0	0.16738	0	0.0177857	0.287032	0	0
d__Bacteria;p__Bacteroidota;c__Bacteroidia;o__Bacteroidales;f__Porphyromonadaceae	0	0	0	0	0	0	0	0	0	0	0	0	0	0	0	0	0	0	0	0	0	0	0	0	0	0	0	0	0	0	0	0	0	0	0	0	0	0	0	0	0	0	0	0	0	0	0	0	0
d__Bacteria;p__Bacteroidota;c__Bacteroidia;o__Bacteroidales;f__Prevotellaceae	0	7.47819	2.23276	7.11233	0	29.3281	8.10557	1.31471	0.0148577	10.1671	0.0204436	8.60744	29.8837	1.94627	17.83	0	12.8547	0.633803	0	0	1.63553	12.7746	11.8163	49.3502	28.1184	13.4194	14.13	0	2.13071	0.0721709	27.2263	0	4.34032	41.4129	0	0	1.62539	1.57033	0	3.87117	34.8035	3.52537	12.4511	34.1578	0.0167701	17.6968	26.1917	9.71314	0
d__Bacteria;p__Bacteroidota;c__Bacteroidia;o__Bacteroidales;f__Rikenellaceae	6.79554	2.71431	2.29323	8.49359	2.86115	2.54542	7.25958	11.7577	0.683456	3.16041	10.4262	14.4921	2.98601	2.33754	2.13429	5.9773	9.375	4.78873	8.51177	3.21474	20.9318	5.26722	1.73795	0.681632	9.55263	1.49427	3.3281	6.56692	6.49037	7.59238	6.40849	9.04612	1.35473	6.70527	10.2648	0.315483	3.00138	3.68015	0.298304	4.39765	5.38077	2.00344	9.18234	2.82686	0.0167701	13.9084	8.09841	9.65369	19.6001
d__Bacteria;p__Bacteroidota;c__Bacteroidia;o__Bacteroidales;f__Tannerellaceae	3.52972	0.470849	2.87138	3.70879	1.72051	1.05417	3.39841	1.28483	2.46638	7.52207	2.3919	6.61049	0.722929	0.847082	7.5158	1.84317	2.2431	7.15962	1.80364	0.462668	1.62803	3.74644	1.90833	1.10879	3.19737	2.45902	4.69898	1.33001	3.86853	2.95179	4.77688	4.46065	2.5714	1.64447	1.33486	2.07895	1.05779	1.62813	0.929004	2.82853	1.872	2.83749	1.86254	3.65135	0.0167701	11.0894	2.54229	2.48216	5.14876
d__Bacteria;p__Bacteroidota;c__Bacteroidia;o__Bacteroidales;f__uncultured	0	0	0	0	0	0	0	0	0	0	0	0	0	0	0	0	0	0	0	0	0	0	0	0	0	0	0	0	0	0	0	0	0	0	0	0	0	0	0	0	0.127414	0	0.0279382	0.0619924	0	0	0.164018	0	0
d__Bacteria;p__Bacteroidota;c__Bacteroidia;o__Flavobacteriales;f__Flavobacteriaceae	0	0	0	0	0	0	0	0	0	0	0	0	0	0	0	0	0	0	0	0	0	0	0	0	0	0	0	0.548628	0	0	0	0	0	0	0	0	0	0.144509	0	0.0309693	0	0	0	0	0	0	0	0	0
d__Bacteria;p__Campilobacterota;c__Campylobacteria;o__Campylobacterales;f__Arcobacteraceae	0	0	0	0	0	0	0	0	0	0	0	0	0	0	0	0	0	0	0	0	0	0	0	0	0	0	0	0	0	0	0	0	0	0	0	0	0	0	0	0	0	0	0	0	0	0	0	0	0
d__Bacteria;p__Campilobacterota;c__Campylobacteria;o__Campylobacterales;f__Campylobacteraceae	0	0	0	0	0	0	0	0	0	0	0	0	0	0	0	0	0	0	0	0	0	0	0	0	0	0	0	0	0	0	0	0	0	0	0	0	0	0	0	0	0	0	0	0	0	0	0	0	0
d__Bacteria;p__Cyanobacteria;c__Cyanobacteriia;o__Chloroplast;f__Chloroplast	0.0131952	0	0	0.0381563	0.0127445	0	0	0	0	0	0	0	0.0314317	0	0	0	0.0191718	0	0	0	0	0.043451	0	0	0	0	0	0	0.00755572	0	0.0393159	0	0	0	0.078521	0	0	0	0.0340919	0	0	0	0	0	0	0	0	0.0148633	0
d__Bacteria;p__Cyanobacteria;c__Vampirivibrionia;o__Gastranaerophilales;f__Gastranaerophilales	0	0	0	0	0.178424	0	0.187997	0.0149399	0	0.0378946	0.0102218	0.148709	0	0	0.448841	0	0	0	0.0977343	0	0	0	0	0	0	0.0797911	0	0	0	0	0.0786318	0.295625	1.27707	0	0.506817	0	0.610595	0	0	0	0	0.490112	0	0.185977	0	0	0.0205023	0.0520214	0.985317
d__Bacteria;p__Desulfobacterota;c__Desulfovibrionia;o__Desulfovibrionales;f__Desulfovibrionaceae	1.12159	0	1.56753	0.30525	0.28038	0.76277	0.195228	0.590125	1.52292	0.450945	0.245324	1.39504	0	0.371102	4.67619	0.0728939	0.335506	0.336463	0.133274	0.0717932	0.180059	0.772462	0.238541	0	0.302632	0.326418	3.03906	0.207814	0.37023	1.097	0.235895	0	0.45733	0.440069	1.09216	0	0.825593	0.703276	1.24435	0.278724	0.166618	0.206363	0.167629	0.756308	0	0.0266785	0.164018	0.616825	0.0965997
d__Bacteria;p__Elusimicrobiota;c__Elusimicrobia;o__Elusimicrobiales;f__Elusimicrobiaceae	0	0	0	0	0	0	0	0	0	0	0	0	0	0	0	0	0	0	0	0	0	0	0	0	0	0	0	0	0	0	0	0	0	0	0	0	0.146199	0	0	0	0	0	0	0	0	0	0	0	0
d__Bacteria;p__Firmicutes;__;__;__	0	0	0	0	0	0	0	0	0	0	0	0	0	0	0	0	0	0	0	0	0	0	0	0	0	0	0	0	0	0	0	0	0	0	0	0	0	0	0	0	0	0	0	0	0	0	0	0	0
d__Bacteria;p__Firmicutes;c__Bacilli;o__Acholeplasmatales;f__Acholeplasmataceae	0	0	0	0	0	0	0	0	0	0	0	0	0	0	0	0	0	0	0	0	0	0	4.37894	0	0	0	0.00825832	0.872818	0	0	0	0	0	0	0	0	0	0	0	0	0	0	0	0	0	0	0	0	0
d__Bacteria;p__Firmicutes;c__Bacilli;o__Erysipelotrichales;f__Erysipelatoclostridiaceae	0.376064	1.62027	0.14756	2.08333	0.286752	0.694206	0.903832	0.156869	0.0222866	0.113684	0.480425	0.570053	0.400754	0.0221855	0.673262	0.322816	1.10238	0.086072	0.346513	5.28079	0.0750244	0.130353	3.70591	0.218122	0.105263	0.464239	0.115616	0.249377	0.347563	0	0.147435	0.262778	1.27707	0.3011	0.0499679	0.323572	0.0773994	0.587669	0.306827	0.1342	1.28394	0.0859845	0.698454	0.322361	1.80278	0.391285	1.75295	1.13704	0.12558
d__Bacteria;p__Firmicutes;c__Bacilli;o__Erysipelotrichales;f__Erysipelotrichaceae	0.0659761	2.16037	0	0.144994	0.344102	0.19712	1.03398	0.149399	0	0	0.194214	0.215983	0.0942951	0.014118	0.325181	0.0208268	0.460123	0.179969	0.195469	1.00511	0.0150049	0.0675904	0.749702	0.0181769	0.0789474	0.0217612	0.024775	0.0415628	0.748017	0.129908	0.0982898	0.0328472	0	0.162131	0.0642444	0.153697	0.0601995	0.472062	0.0170459	0	0.166618	0.0343938	0.0372509	0	0.109006	0.302357	0.410046	0.185791	0.0386399
d__Bacteria;p__Firmicutes;c__Bacilli;o__Izemoplasmatales;f__Izemoplasmatales	0	0	0	0	0	0	0	0	0	0	0	0	0	0	0.01374	0	0	0	0	0.37492	0	0	0	0	0	0	0	0.108063	0	0	0	0	0	0	0.0142765	0	0	0.0481696	0	0	0	0	0.251443	0.0805902	0	0	0	0.549941	0
d__Bacteria;p__Firmicutes;c__Bacilli;o__Lactobacillales;f__Carnobacteriaceae	0	0	0.00483805	0	0	0	0	0	0	0	0	0	0	0	0	0	0	0	0.0355398	0	0	0.00965577	0	0.0181769	0	0	0	0	0	0	0	0	0	0	0	0.0161786	0	0	0	0	0	0	0	0	0	0	0	0	0
d__Bacteria;p__Firmicutes;c__Bacilli;o__Lactobacillales;f__Enterococcaceae	0	0	0.00483805	0	0	0	0.0144613	0	0	0	0	0	0	0	0	0	0	0	0	0	0	0	0	0	0	0	0	0	0	0	0	0	0	0	0	0	0	0	0	0	0	0	0	0	0	0	0	0	0
d__Bacteria;p__Firmicutes;c__Bacilli;o__Lactobacillales;f__Lactobacillaceae	0	0	0.0145141	0	0	0	0	0	0	0	0.0306654	0	0	0	0.0229001	0	0	0	0	0	0	0	0	0	0	0	0	0	0	0	0	0	0	0	0	0	0	0	0	0	0	0	0	0	0	0	0	0	0
d__Bacteria;p__Firmicutes;c__Bacilli;o__Lactobacillales;f__Leuconostocaceae	0	0	0	0	0	0	0	0	0	0	0	0	0	0	0	0	0	0	0	0	0	0	0	0	0	0	0	0	0	0	0	0	0	0	0	0	0	0	0	0	0	0	0	0	0	0	0	0	0
d__Bacteria;p__Firmicutes;c__Bacilli;o__Lactobacillales;f__Streptococcaceae	0.0131952	0.103864	0.0217712	0.0457875	0.0700949	0.0171409	0.202458	0.104579	0.0222866	0.0151578	0.143105	0.0672733	0.172874	0	0.0732802	0	0.182132	0	0.453132	0.0717932	0.142546	0.101386	0	0.127238	0	0.0290149	0	0.116376	0	0.194861	0.186751	0.210222	0.103546	0.138969	0.0428296	0.711859	0	0.0385356	0	0	0.0490052	0.0343938	0	0	0.301861	0.0622499	0	0.0148633	0
d__Bacteria;p__Firmicutes;c__Bacilli;o__RF39;f__RF39	0	0	0	0	0.0573504	0	0.0144613	0	0	0.0303157	0	0	0	0	0.329761	0	0	0	0	0.0319081	0	0	0	0	0	0	0	0.074813	0	0	0.167093	0	0	0	0	0	0.0687994	0.105973	0	0	0.0196021	0	1.43416	0.353357	0	0	0.0615069	0.572235	0
d__Bacteria;p__Firmicutes;c__Bacilli;o__Staphylococcales;f__Gemellaceae	0	0	0	0	0	0	0	0	0	0	0	0	0	0	0	0	0	0	0	0	0	0.00965577	0	0	0	0	0	0	0	0	0	0	0	0	0	0	0	0	0	0	0	0	0	0	0	0	0	0	0
d__Bacteria;p__Firmicutes;c__Clostridia;__;__	0	0	0	0.0457875	0.203913	0	0.0144613	0	0	0.00757892	0	0.0106221	0	0	0.00916003	0	0	0	0.0710795	0	0	0	0.0170387	0	0	0	0	0.0249377	0.0302229	0	0	0.059125	0	0	0.0285531	0	0	0	0	0	0	0	0.0186254	0.0123985	0	0	0	0.0222949	0
d__Bacteria;p__Firmicutes;c__Clostridia;o__Christensenellales;f__Christensenellaceae	0	0	0.0120951	1.26679	3.52386	0.111416	0.925524	0.0149399	0	0.090947	0	0.0141628	0.22788	0.0242023	0.215261	0.0728939	0.575153	0.117371	0.0533096	0.901404	0.300098	0.188288	0.332254	0.0363537	0.671053	0.145075	0.0990998	1.59601	0.120892	0	0.373501	2.62121	0	0.0463231	0.0999358	0	6.10595	1.46435	0	0.0619387	0.303832	0	1.59248	0.706714	0	0.106714	0.256279	1.27081	0.608578
d__Bacteria;p__Firmicutes;c__Clostridia;o__Clostridia;f__Hungateiclostridiaceae	0	0	0	0	0	0	0	0	0	0	0	0	0	0	0	0	0	0	0	0	0	0	0	0	0	0	0	0	0	0	0	0.0525555	0	0	0	0	0	0	0	0	0	0	0	0	0	0	0	0	0.0386399
d__Bacteria;p__Firmicutes;c__Clostridia;o__Clostridia_UCG-014;f__Clostridia_UCG-014	0	0	0	3.70116	4.05913	0	1.51844	0.851572	0	0.291788	2.37146	1.98279	0	0	1.145	1.29126	0.134202	0.305164	2.25677	2.27345	0.982819	0	0.451525	0	0	0.486	0.206458	5.54447	0.309785	0	1.80853	1.02483	1.82932	0.359004	0.485402	0	1.35879	2.12909	0	0.898111	0.245026	4.76354	0	0.805902	0	2.40107	0.830343	0.750595	0.193199
d__Bacteria;p__Firmicutes;c__Clostridia;o__Clostridia_vadinBB60_group;f__Clostridia_vadinBB60_group	0.0263904	0	0	0.297619	0.203913	0	0.0144613	0	0	0.109894	0	0.0070814	0	0	0.201521	0	0	0	0	0.37492	0.0525171	0	0.945647	0.063619	0	0.0290149	0	3.28346	0	0	0.0294869	1.29418	0	0.0347423	0.0356913	0	0	0.125241	0	0.0825849	0.480251	0	2.16055	1.58081	0	0	0.0820092	0.59453	0.0965997
d__Bacteria;p__Firmicutes;c__Clostridia;o__Clostridiales;f__Clostridiaceae	0.0725737	0	0.0556375	0.0534188	0.0828395	0	0.694143	0.328677	0	0.0113684	0	0.0212442	0.275028	0	0.471741	0	0.0191718	0	0	1.54754	0	0.0869019	0	0	0.0657895	0	0.0743249	0	0.0302229	0.0288684	0.0786318	0	0.0172577	0.162131	0.0142765	0.0404465	0.120399	0	0	0.092908	0.0686073	0.094583	0	0.0123985	0	0.115607	0	0	0
d__Bacteria;p__Firmicutes;c__Clostridia;o__Lachnospirales;f__Defluviitaleaceae	0	0	0	0	0.095584	0	0	0.00746993	0	0	0	0.0141628	0	0	0	0	0	0	0	0	0	0.00965577	0	0	0	0	0	0	0	0	0	0	0	0	0	0	0	0	0	0	0	0	0.0186254	0	0	0	0	0.0148633	0
d__Bacteria;p__Firmicutes;c__Clostridia;o__Lachnospirales;f__Lachnospiraceae	19.2914	26.3952	8.46174	6.11264	17.6257	12.9414	12.4946	25.7489	12.7108	8.17765	16.5593	6.31307	16.2816	4.06397	11.2531	22.7533	9.02032	18.3333	13.5673	11.7103	19.3788	3.02708	15.1815	20.8852	12.0658	12.7811	8.51433	9.76725	13.2225	18.2592	9.69137	17.8492	24.2903	13.4684	8.43743	5.84857	22.7984	17.6782	16.2533	19.1287	8.68372	22.5107	21.6335	14.1219	33.2048	16.2828	12.7217	12.8641	13.6109
d__Bacteria;p__Firmicutes;c__Clostridia;o__Monoglobales;f__Monoglobaceae	0.0923666	0.0415455	0.0483805	0	1.08966	0.0685636	0.166305	0.0821693	0.0297155	0.0757892	0.838189	0.0106221	0.0471476	0.0181517	0.224421	0.322816	0.0671012	0.219092	0.417592	0.0398851	0.0225073	0.0337952	0.502641	0.0181769	0	0.0725374	0.0412916	0.141313	0.702682	0.108256	0.0393159	0.34818	0.448701	0.231616	0.078521	0.0323572	0.163399	0.26975	1.32958	0.258078	0	0.154772	0.121065	0.0123985	0.477947	0.346821	0	0	0.1449
d__Bacteria;p__Firmicutes;c__Clostridia;o__Oscillospirales;__	0.0131952	0	0.00483805	0.0839438	0	0.0171409	0	0.0373497	0	0.00757892	0	0.0247849	0	0.00403372	0.01374	0	0	0	0.0355398	0.0239311	0	0	0	0	0	0	0	0	0	0.0216513	0	0.0262778	0	0	0.0214148	0	0	0	0	0	0	0	0.0186254	0	0	0	0	0	0
d__Bacteria;p__Firmicutes;c__Clostridia;o__Oscillospirales;f__Butyricicoccaceae	0.0329881	0.422379	0.227388	0.0686813	0.159307	0.0514227	0.115691	0.0672294	0.0445732	0.106105	0.122662	0.0495698	0.165017	0.0504215	0.265641	0.645632	0.0958589	0.0469484	0	0.183472	0.0225073	0.0579346	0.0340774	0	0.0263158	0.0870448	0.024775	0.0415628	0.0982244	0.0216513	0.235895	0.11168	0.069031	0.497973	0.0642444	0.291215	0.0859993	0.192678	0.0511378	0.144524	0	0.0343938	0.065189	0.148782	0.176086	0	0.215274	0.141201	0.0193199
d__Bacteria;p__Firmicutes;c__Clostridia;o__Oscillospirales;f__Ethanoligenenaceae	0	0	0	0	0	0	0.0144613	0	0	0	0	0	0	0	0	0	0	0	0	0	0	0	0	0	0	0	0	0	0	0	0	0	0	0	0	0	0	0	0	0	0	0	0	0	0	0	0	0	0
d__Bacteria;p__Firmicutes;c__Clostridia;o__Oscillospirales;f__Oscillospiraceae	3.00851	7.06966	1.11517	12.5534	5.32722	4.8423	4.15763	8.31404	0.780031	3.10357	2.03414	1.68183	2.75813	0.762373	6.23798	5.36291	9.5092	4.69484	4.03376	5.87109	3.17353	3.69816	4.45561	1.90857	6.76316	4.62788	4.26955	7.6808	4.79788	4.04879	2.4081	4.53291	2.35568	3.38159	7.28103	0.501537	2.55418	3.45857	0.639223	2.95241	4.7633	2.57094	6.10915	3.45298	0.469562	1.3695	5.18708	3.63407	4.04753
d__Bacteria;p__Firmicutes;c__Clostridia;o__Oscillospirales;f__Oscillospirales	0	0	0	0.030525	0.0127445	0	0	0	0	0.00757892	0	0	0	0	0.01374	0	0	0	0	0	0	0	0	0	0	0	0	0	0	0	0	0	0	0	0	0	0	0	0	0	0	0	0	0	0	0	0	0.0371581	0
d__Bacteria;p__Firmicutes;c__Clostridia;o__Oscillospirales;f__Ruminococcaceae	3.01511	28.7079	1.63526	14.9954	12.1901	7.7134	9.86985	4.51931	0.0891464	8.70438	9.82316	2.76883	3.85824	1.28474	1.77246	10.7466	7.98505	11.3459	19.0227	15.8264	9.77568	1.9215	10.3254	5.38035	5.19737	2.96678	12.6187	12.3608	7.88062	8.01819	6.5461	5.45263	6.09198	2.42038	14.5835	9.18136	10.1307	10.0385	5.11378	9.48694	5.36117	1.87446	14.7793	13.6135	4.79624	10.1023	6.99129	9.022	10.7612
d__Bacteria;p__Firmicutes;c__Clostridia;o__Oscillospirales;f__UCG-010	0	0	0	0.0534188	1.80972	0.137127	0.173536	0	0	0.413051	0	0.0106221	0	0	1.36942	0.104134	0.0287577	0	0.0710795	0.614231	0	0	1.20123	0	0.0263158	0.0290149	0.0743249	1.03076	0.136003	0.0144342	0	0.0197083	0	0	0.0285531	0	0	0.337187	0	0.1342	0.0294031	0	0.810207	1.05387	0	0	0.0820092	1.50862	0.0482998
d__Bacteria;p__Firmicutes;c__Clostridia;o__Oscillospirales;f__[Clostridium]_methylpentosum_group	0.0131952	0.0138485	0	0.00763126	0	0	0	0	0	0	0	0.0035407	0	0	0	0	0	0	0.0355398	0	0	0	0	0	0	0	0	0	0	0.0288684	0	0	0.0172577	0	0	0	0.0171999	0	0	0.0206462	0	0.0171969	0	0	0	0	0	0	0
d__Bacteria;p__Firmicutes;c__Clostridia;o__Oscillospirales;f__[Eubacterium]_coprostanoligenes_group	0.16494	1.80723	0.0483805	1.60256	0.688205	0.334248	3.50687	0.791813	0	0.318314	0.44976	0.148709	0.589345	0.0463878	16.2178	0.801833	1.23658	0.438185	16.1884	1.99426	1.2154	0.75315	0.460044	0.454422	0.592105	0.0652836	0.412916	3.54115	0.26445	0.17321	1.61195	0.473	1.00958	1.36653	4.16875	0	2.82078	0.337187	1.30401	0.0825849	0.215623	4.24764	3.31533	0.40915	1.21583	0.995998	0.430548	2.54905	0.280139
d__Bacteria;p__Firmicutes;c__Clostridia;o__Oscillospirales;f__uncultured	0	0	0	0	0	0	0	0	0	0.00757892	0	0	0	0	0.01374	0	0	0	0	0	0	0.00965577	0	0	0	0	0	0.0249377	0	0	0	0	0	0	0.0142765	0	0	0	0	0	0	0	0	0	0	0	0	0	0
d__Bacteria;p__Firmicutes;c__Clostridia;o__Peptococcales;f__Peptococcaceae	0	0	0	0.0152625	0.0127445	0	0.0289226	0	0	0	0	0.0070814	0	0	0	0.218682	0	0	0.0444247	0.151563	0	0	0	0	0	0	0.0330333	0	0	0	0	0.183944	0	0.0231616	0.0571061	0	0.0343997	0.0192678	0	0.0516156	0	0	0.0372509	0.0185977	0	0	0	0.0148633	0.0579598
d__Bacteria;p__Firmicutes;c__Clostridia;o__Peptostreptococcales-Tissierellales;f__Anaerovoracaceae	0	0.408531	0.0169332	0.0839438	0.165679	0.0514227	0.477223	0.261448	0	0.00757892	0.0511091	0.0778954	0.0471476	0.0242023	0.769442	0	0.105445	0.0156495	0.613061	0.159541	0.0150049	0.193115	0.0596354	0	0	0.0290149	0.0578082	0.074813	0	0.0577367	0	0.131389	0.37967	0	0.114212	0	0.0687994	0.0963391	0.0340919	0.196139	0.127414	0.154772	0.0465636	0.154981	0	0	0.123014	0.0445898	0
d__Bacteria;p__Firmicutes;c__Clostridia;o__Peptostreptococcales-Tissierellales;f__Peptostreptococcaceae	0.0263904	0	0.12337	0.335775	0.223029	0.0428522	0.535069	0.171808	0	0	0.0919963	0.262012	0.0864372	0.0221855	0.0595402	0.114548	0.0383436	0.0547731	0.275433	0.678047	0.0150049	0	0	0.0181769	1.05263	0	0	0.0831255	0	0.0938222	0.0393159	0.0656944	0.0949176	0.0463231	0.0142765	0.687591	0.0171999	0.0385356	1.32106	0	0.0196021	0.0601892	0	0	0.0335402	0.346821	0.0717581	0.0148633	0.0965997
d__Bacteria;p__Firmicutes;c__Clostridia;o__Peptostreptococcales-Tissierellales;f__Peptostreptococcales-Tissierellales	0	0	0	0	0	0	0	0	0	0	0	0	0	0	0	0	0	0	0	0	0	0	0	0	0	0	0	0	0	0	0	0	0	0	0	0	0	0	0	0	0	0	0	0	0	0	0	0	0
d__Bacteria;p__Firmicutes;c__Clostridia;o__uncultured;f__uncultured	0	0	0	0	0	0	0.0506146	0	0	0	0	0	0	0	0	0	0	0	0	0	0	0	0	0	0	0	0	0	0	0	0	0	0	0	0	0	0	0	0	0	0	0	0	0	0	0	0	0	0
d__Bacteria;p__Firmicutes;c__Incertae_Sedis;o__DTU014;f__DTU014	0	0	0	0	0.0254891	0	0	0	0	0	0	0	0	0	0	0	0	0	0	0	0	0	0.0681547	0	0	0	0	0.0332502	0	0.0144342	0	0.0197083	0	0	0	0	0.0601995	0.0192678	0	0.0309693	0	0	0.0186254	0.0123985	0	0	0	0.059453	0
d__Bacteria;p__Firmicutes;c__Negativicutes;o__Acidaminococcales;f__Acidaminococcaceae	2.33555	0	4.00348	0	0	3.77957	0.0578453	0.246508	0	4.14946	0.950629	0.431965	1.92519	6.21395	1.73124	0.301989	3.94939	0	0	0.143586	0.202566	2.93053	2.97325	3.39907	1.42105	0	5.97077	0	0	3.18274	4.31492	0.722638	3.83985	3.54372	0	0	0.0171999	2.7264	7.13373	0.598741	1.29374	5.76956	2.30955	0.0371955	0	1.52957	0.861097	0.0668847	0
d__Bacteria;p__Firmicutes;c__Negativicutes;o__Veillonellales-Selenomonadales;f__Selenomonadaceae	0	0	0	0	0	0	0.44107	1.15784	0	0	0	0	0	0	0	0	0	0	0	0.0478622	0	0	0	0	0	0	0	0	0	0	0	0	0	0	0	0	0	0	0	0	1.872	0	0	0	0	0	0.389544	0	0
d__Bacteria;p__Firmicutes;c__Negativicutes;o__Veillonellales-Selenomonadales;f__Veillonellaceae	0	0	4.23813	2.94567	1.42739	0	4.59147	6.09547	2.53324	0	9.6085	0	0.110011	21.1125	1.25034	0.739352	0.258819	1.25196	4.61128	1.96235	1.72556	1.66079	0	0.0181769	0.0789474	0.0942986	0	1.93682	1.64715	0.0866051	5.51406	0.0262778	0.0604021	0.15055	3.74759	1.52079	6.52735	0.674374	0.0511378	2.46722	5.46898	0.206363	0	0.787304	1.7357	0.0800356	7.50384	2.69768	4.13447
d__Bacteria;p__Firmicutes;c__Syntrophomonadia;o__Syntrophomonadales;f__Syntrophomonadaceae	0	0	0	0	0	0	0	0	0	0	0	0	0	0	0	0	0	0	0	0	0	0	0	0	0	0	0	0	0	0	0	0	0	0	0	0	0	0	0	0	0	0	0	0	0	0	0	0	0
d__Bacteria;p__Firmicutes;c__uncultured;o__uncultured;f__uncultured	0	0	0	0	0	0	0	0	0	0	0	0	0	0	0	0	0	0	0	0	0	0	0	0	0	0	0	0.074813	0	0	0	0.0197083	0	0	0	0	0.0171999	0	0	0	0	0	0	0	0	0	0	0.0445898	0
d__Bacteria;p__Fusobacteriota;c__Fusobacteriia;o__Fusobacteriales;f__Fusobacteriaceae	0	0	0	0	0	0	0	0.0896392	0	0	0	0	0	0	0	0	0	0	0	0	0	0	0	0.263564	0	0	0	0	0	0	0	0	0	0	0	0	0	0	0	0	0	0	0	0	0	0	0	0	0
d__Bacteria;p__Fusobacteriota;c__Fusobacteriia;o__Fusobacteriales;f__Leptotrichiaceae	0	0	0	0	0	0	0	0	0	0	0	0	0	0	0	0	0	0	0	0	0	0	0	0	0	0	0	0	0	0	0	0	0	0	0	0	0	0	0	0	0	0	0	0	0	0	0	0	0
d__Bacteria;p__Patescibacteria;c__Saccharimonadia;o__Saccharimonadales;f__Saccharimonadaceae	0	0	0.00483805	0	0	0	0.0289226	0	0	0	0	0	0	0.00403372	0	0	0	0	0.0266548	0	0	0	0	0	0	0	0	0	0	0	0	0	0	0	0.0142765	0	0	0	0.0170459	0	0.0196021	0	0.0279382	0	0	0.0177857	0	0.0297265	0
d__Bacteria;p__Proteobacteria;c__Alphaproteobacteria;o__Rhodospirillales;f__uncultured	0	0	0.19836	1.43468	0.923979	0	0.122921	0.0298797	0	0.879154	0.143105	3.62214	0	0.0121012	0	0	0	6.00939	0	0.901404	0	0	0.2641	0	0	0	0.0330333	0	6.76993	0.8444	0	0	0	0	0.0499679	0	0.636395	7.88054	0.0511378	0.774234	0	0	3.33395	0.024797	0	0	0	10.9839	0.328439
d__Bacteria;p__Proteobacteria;c__Alphaproteobacteria;o__Rickettsiales;f__Mitochondria	0	0	0	0	0	0	0	0	0	0	0	0	0	0	0	0	0	0	0	0	0	0	0	0	0	0	0	0	0	0	0	0	0	0	0	0	0	0	0	0	0	0	0	0	0	0	0	0	0
d__Bacteria;p__Proteobacteria;c__Alphaproteobacteria;o__Sphingomonadales;f__Sphingomonadaceae	0	0	0	0	0	0	0	0.0149399	0	0	0	0.0070814	0	0	0.0183201	0	0	0	0	0	0	0	0	0	0	0	0	0	0	0	0	0	0	0	0	0	0	0	0	0	0	0	0	0	0	0	0	0	0
d__Bacteria;p__Proteobacteria;c__Gammaproteobacteria;o__Aeromonadales;f__Succinivibrionaceae	0	0	0.266093	0	0	0	0.180766	0	0	0	0	0	0	0.570772	4.32811	0	0	0	0	0	0	0	0	0	0	0	0	0	0	0	0	0	0.0345155	0	0	0	0	0	0	0	0	0	0	0	0	0	0	0	0
d__Bacteria;p__Proteobacteria;c__Gammaproteobacteria;o__Burkholderiales;__	0	0	0.0338663	0.030525	0	0	0.00723066	0	0	0	0	0	0	0.0322698	0.0458001	0	0	0.226917	0	0	0	0	1.94241	0	0	0	0	0	0.226672	0	0	0	0	0	0	0	0	0.298651	0	0	0.0980104	0	0.0279382	0	0	0	0.143516	0	0
d__Bacteria;p__Proteobacteria;c__Gammaproteobacteria;o__Burkholderiales;f__Comamonadaceae	0	0	0	0	0	0	0	0	0	0	0	0	0	0	0	0	0	0	0	0	0	0	0	0	0	0	0	0	0	0	0	0	0	0	0	0	0	0	0	0	0	0	0	0	0	0	0	0	0
d__Bacteria;p__Proteobacteria;c__Gammaproteobacteria;o__Burkholderiales;f__Oxalobacteraceae	0	0	0	0	0	0	0	0	0	0	0	0	0	0	0	0	0	0	0	0	0	0	0	0	0.0263158	0	0	0.0249377	0	0	0.0786318	0	0	0.15055	0	0	0	0	0	0	0.0686073	0	0.0186254	0.0433947	0	0	0.0615069	0.289834	0
d__Bacteria;p__Proteobacteria;c__Gammaproteobacteria;o__Burkholderiales;f__Sutterellaceae	6.15557	0.643955	7.44817	0.1221	1.45288	3.44532	0.0723066	7.46993	2.04294	1.75452	7.09394	4.00453	3.99183	7.58138	0.412201	1.22878	0.527224	2.51956	0.0355398	0.430759	0.652712	0.260706	0.0851934	1.69954	0.302632	3.01755	0.173425	0.598504	1.14847	3.40647	1.19914	1.81973	4.27992	2.28141	1.46334	6.22068	1.02339	2.13873	7.38941	1.21813	4.36146	2.36457	1.13615	1.51881	3.2534	2.8546	2.84982	1.7613	3.40031
d__Bacteria;p__Proteobacteria;c__Gammaproteobacteria;o__Enterobacterales;__	0	0	0.00725707	0	0	0	0	0.283857	0	0	0	0	0	0	0	0	0	0	0.0177699	0	0	0.00965577	0	0.00908843	0	0	0	0	0	0	0	0	0	0	0	0	0	0	0	0	0.0196021	0	0	0	0	0	0	0.0297265	0
d__Bacteria;p__Proteobacteria;c__Gammaproteobacteria;o__Enterobacterales;f__Enterobacteriaceae	0.171538	0.152333	0.261255	0.289988	0.0764672	0	5.47361	0.0522895	2.3921	0.00757892	0.0306654	0	2.45953	0	0.270221	0.156201	0.182132	0	0.310973	0	4.14885	0.535895	9.80576	0.190857	0	2.27042	0.355108	0	0.0226672	0.267032	0	2.41755	0.621279	0.0231616	0.0285531	6.02653	0	0.17341	0.0170459	0	0.0784083	0.292347	0.0372509	0	0	0.0444642	0.112763	0.0817479	0
d__Bacteria;p__Proteobacteria;c__Gammaproteobacteria;o__Enterobacterales;f__Hafniaceae	0	0	0	0	0	0	0	0.216628	0	0	0	0	0	0	0	0	0	0	0.151044	0	0	0	0	0	0	0	0	0	0	0	0	0	0	0	0	0	0	0	0	0	0	0	0	0	0	0	0	0	0
d__Bacteria;p__Proteobacteria;c__Gammaproteobacteria;o__Enterobacterales;f__Morganellaceae	0	0	0	0	0	0	0	0	0	0	0	0	0	0	0	0	0	0	0	0	0	0	0	0	0	0	0	0	0	0	0	0	0	0	0	0	0	0	0	0	0	0	0	0	0	0	0	0	0
d__Bacteria;p__Proteobacteria;c__Gammaproteobacteria;o__Pasteurellales;f__Pasteurellaceae	0.0263904	0	0	0.0381563	0.0446059	0.0171409	0.0144613	0.179278	0	0.00757892	0.0715527	0	0.746503	0	0	0	0.0191718	0	0	0	0	1.07662	0	1.0997	0.381579	0.0507761	0.0412916	0.0332502	0.0302229	0.0649538	0	0.0525555	0	0.312681	0	0.485358	0.0171999	0	0.0170459	0	0	0	0	0	0	0.320142	0	0	0.0482998
d__Bacteria;p__Proteobacteria;c__Gammaproteobacteria;o__Pseudomonadales;f__Moraxellaceae	0	0	0	0	0	0	0	0	0	0	0	0	0	0	0	0	0	0	0	0	0	0	0	0	0	0	0	0	0	0	0	0	0	0	0	0	0	0	0	0	0	0	0	0	0	0	0	0	0
d__Bacteria;p__Proteobacteria;c__Gammaproteobacteria;o__Pseudomonadales;f__Pseudomonadaceae	0.0329881	0	0	0	0	0	0	0	0	0	0	0	0	0	0	0	0	0	0	0	0	0	0	0	0	0	0	0	0	0	0	0	0	0	0	0	0	0	0	0	0	0	0	0	0	0	0	0	0
d__Bacteria;p__Synergistota;c__Synergistia;o__Synergistales;f__Synergistaceae	0	0	0	0	0.0127445	0	0	0	0	0	0	0	0	0	0	0	0	0	0	0	0	0.0337952	0.025558	0	0	0.0725374	0	0	0	0	0	0	0	0	0	0	0	0	0	0	0	0	0	0	0	0	0	0	0
d__Bacteria;p__Verrucomicrobiota;c__Lentisphaeria;o__Victivallales;f__Victivallaceae	0	0	0.0314473	0	0.47792	0	0	0	0	0.0303157	0	0	0	0	0.0229001	0.0208268	0.0191718	0	0	0	0.0825268	0	0.221503	0.0181769	0	0	0	0.407315	0	0	0.0589739	0.0131389	0.0604021	0	0	0	0	0.0770713	0	0	0.0980104	0	0.791581	0.16738	0	0	0.0615069	0	0.0193199
d__Bacteria;p__Verrucomicrobiota;c__Lentisphaeria;o__Victivallales;f__vadinBE97	0	0	0	0	0.0700949	0	0	0	0	0	0	0	0	0	0	0	0	0	0	0	0	0	0	0	0	0	0	0.0166251	0	0	0	0	0	0	0	0	0	0	0	0	0	0	0.400447	0.130184	0	0	0	0	0
d__Bacteria;p__Verrucomicrobiota;c__Verrucomicrobiae;o__Opitutales;f__Puniceicoccaceae	0	0	0.00725707	0	0.649971	0	0	0	0	0	0	0	0	0	0	0	0	0	0	0	0	0	0	0	0	0	0	0	0	0	0	0	0	0	0.0285531	0	0	0	0	0	0.303832	0	0	1.12206	0	0	0.0410046	0	0
d__Bacteria;p__Verrucomicrobiota;c__Verrucomicrobiae;o__Verrucomicrobiales;f__Akkermansiaceae	0.521211	0	0	6.36447	0	0	0	0	0.0148577	0	0.592865	0	0	0.189585	0	0.0208268	2.72239	0	0.151044	1.72304	0	0	0	0	0	0	0	0.756442	0.0604458	0	1.03204	0	0	0	3.21222	0.0161786	0.653595	0.0963391	0	0.0619387	0	0.0515907	1.1734	0.173579	0	0	0	0.215517	0.608578
[truncated: 166 more columns]

## Sheet: Table S9 genus %
	LGMID_ATFIS_1	INRAN	LGMID	ATFIS_2	INRAN	INRAN	LGMID_ATFIS_1	LGMID_ATFIS_2	LGMID_ATFIS_2	ATFIS_1	LGMID_ATFIS_1	ATFIS_2	LGMID	LGMID	LGMID_ATFIS_1	ATFIS_1	INRAN	LGMID_ATFIS_1	INRAN	LGMID_ATFIS_1	LGMID	ATFIS_1	INRAN	LGMID_ATFIS_2	ATFIS_2	LGMID	LGMID_ATFIS_2	ATFIS_1	LGMID_ATFIS_1	LGMID_ATFIS_2	ATFIS_1	LGMID_ATFIS_1	LGMID_ATFIS_2	LGMID_ATFIS_2	LGMID_ATFIS_2	ATFIS_2	INRAN	ATFIS_2	ATFIS_1	INRAN	ATFIS_1	LGMID_ATFIS_2	LGMID_ATFIS_1	LGMID_ATFIS_1	INRAN	INRAN	ATFIS_1	LGMID_ATFIS_2	LGMID_ATFIS_2
#OTU ID	20018-T1	20004-T2	3097-T1	20124-T1	20005-T1	3112-T2	20028-T1	20032-T2	20069-T1	20048-T2	3117-T2	20105-T2	20054-T1	3097-T2	20010-T2	3119-T1	20082-T1	3153-T1	20097-T2	20011-T2	3164-T1	20058-T1	20079-T2	3157-T2	20116-T1	20071-T2	20037-T2	20052-T1	3153-T2	3135-T1	3103-T1	20020-T2	3128-T2	3139-T1	20043-T2	20102-T1	3106-T2	3102-T2	20051-T2	3130-T1	3163-T1	3128-T1	3126-T2	20029-T1	20076-T2	20082-T2	3163-T2	20030-T2	3127-T1
Unassigned;__;__;__;__;__	0.0131952	0	0.00483805	0	0	0	0	0	0	0	0	0	0	0	0	0	0	0	0	0	0	0	0	0	0	0	0	0	0	0	0	0	0	0	0	0	0	0	0	0	0	0	0	0	0	0	0	0	0
d__Archaea;p__Euryarchaeota;c__Methanobacteria;o__Methanobacteriales;f__Methanobacteriaceae;g__Methanobrevibacter	0	0.027697	0	0	0.0254891	0	0.144613	0.0298797	0	0.0265262	0	0	0	0	0.01374	0	0	0	0	0	0	0.00965577	0	0	0.0526316	0	0	0	0	0	0.235895	0	0.0172577	0	0	0	0	0	0	0.0309693	0	0.0343938	0.0186254	0.0743909	0	0	0	0	0
d__Archaea;p__Thermoplasmatota;c__Thermoplasmata;o__Methanomassiliicoccales;f__Methanomethylophilaceae;g__Candidatus_Methanogranum	0	0	0	0	0	0	0	0	0	0	0	0	0	0	0	0	0	0	0	0	0	0	0	0	0	0	0	0	0	0	0	0	0	0	0	0	0	0	0	0	0	0	0	0	0	0	0	0	0
d__Archaea;p__Thermoplasmatota;c__Thermoplasmata;o__Methanomassiliicoccales;f__Methanomethylophilaceae;g__Candidatus_Methanomethylophilus	0	0	0	0	0	0	0	0	0	0	0	0	0	0	0	0	0	0	0	0	0	0	0	0	0	0	0	0	0	0	0	0	0	0	0	0	0	0	0	0	0	0	0	0	0	0	0	0	0
d__Archaea;p__Thermoplasmatota;c__Thermoplasmata;o__Methanomassiliicoccales;f__Methanomethylophilaceae;g__uncultured	0	0	0	0	0	0	0	0	0	0	0	0	0	0	0	0	0	0	0	0	0	0	0	0	0	0	0	0	0	0	0	0	0	0	0	0	0	0	0	0	0	0	0	0.185977	0	0	0	0	0
d__Bacteria;p__Actinobacteriota;c__Actinobacteria;o__Bifidobacteriales;f__Bifidobacteriaceae;g__Bifidobacterium	0.0263904	0.124636	0.449938	0.610501	0.312241	0	0.0289226	0.0224098	0.423446	0.0303157	0.245324	0.0389477	0	0.312613	0.00916003	0.281162	0	0	3.02088	0.0159541	0.0975317	0	0	0	0	0.0145075	0.0330333	0.980881	0	0.0577367	0.235895	0.131389	0.224351	0.0231616	0.16418	0.145608	0	0.26975	0	0.0309693	0.166618	0.189166	0	0.0495939	0.109006	0	0.553562	0.118906	0.579598
d__Bacteria;p__Actinobacteriota;c__Coriobacteriia;o__Coriobacteriales;__;__	0	0	0	0	0	0	0	0	0	0	0	0	0	0	0	0	0	0	0	0	0	0	0	0	0	0	0	0.0332502	0	0	0	0	0	0	0	0	0	0	0	0	0	0	0	0	0	0	0	0	0
d__Bacteria;p__Actinobacteriota;c__Coriobacteriia;o__Coriobacteriales;f__Atopobiaceae;__	0	0	0	0	0	0	0	0	0	0	0	0	0	0	0	0	0	0	0.177699	0	0	0	0	0	0	0	0	0	0	0	0	0	0	0	0	0	0	0	0	0	0	0	0	0	0	0	0	0	0
d__Bacteria;p__Actinobacteriota;c__Coriobacteriia;o__Coriobacteriales;f__Atopobiaceae;g__Libanicoccus	0	0	0	0	0	0	0	0	0	0	0	0	0	0	0.00916003	0	0	0	0	0	0	0	0	0	0	0	0	0	0	0	0	0	0	0	0	0	0	0	0	0	0	0	0	0	0	0	0	0	0
d__Bacteria;p__Actinobacteriota;c__Coriobacteriia;o__Coriobacteriales;f__Atopobiaceae;g__Olsenella	0	0	0	0	0	0	0	0	0	0	0	0	0	0	0.0183201	0	0	0	0	0	0	0	0	0	0	0	0	0	0	0	0	0	0	0	0	0	0	0	0	0	0	0	0	0	0	0	0	0	0
d__Bacteria;p__Actinobacteriota;c__Coriobacteriia;o__Coriobacteriales;f__Coriobacteriaceae;g__Collinsella	0.085769	0.110788	0.232226	0.434982	0.0254891	0.077134	0.578453	0.0821693	0.341728	0.0113684	0.132884	0	0.0157159	0.155298	0.0778602	0.156201	0	0	0.728565	0.0478622	0.0225073	0.0289673	0.0681547	0.0181769	0.0921053	0.0435224	0.0495499	0.141313	0	0.079388	0.108119	0.105111	0.319268	0.0231616	0	0	0.0171999	0.289017	0.0937527	0.092908	0.343036	0.0343938	0.0372509	0.0495939	0	0	0.738083	0	0.299459
d__Bacteria;p__Actinobacteriota;c__Coriobacteriia;o__Coriobacteriales;f__Coriobacteriales_Incertae_Sedis;g__uncultured	0	0	0	0	0	0	0.0144613	0.126989	0	0.00757892	0	0	0	0	0	0	0	0	0.408707	0	0	0	0	0	0	0	0	0	0	0	0	0	0.0949176	0	0	0	0	0.0289017	0	0.0412925	0	0	0	0	0	0	0	0.0148633	0.0193199
d__Bacteria;p__Actinobacteriota;c__Coriobacteriia;o__Coriobacteriales;f__Eggerthellaceae;g__Adlercreutzia	0	0	0.00483805	0	0	0	0	0	0.0222866	0	0	0	0	0	0	0	0	0	0.0799645	0	0	0	0	0	0	0	0	0	0	0.0144342	0	0.0131389	0.069031	0	0	0	0	0	0	0	0	0	0	0	0	0	0	0	0
d__Bacteria;p__Actinobacteriota;c__Coriobacteriia;o__Coriobacteriales;f__Eggerthellaceae;g__Eggerthella	0	0	0	0	0	0.0171409	0	0	0	0	0.0511091	0.0566512	0	0	0	0	0.0191718	0	0.0355398	0	0	0	0	0	0	0	0	0	0	0	0	0	0	0	0	0.331662	0	0	0	0	0	0	0.0279382	0	0.0167701	0.0177857	0	0.0222949	0
d__Bacteria;p__Actinobacteriota;c__Coriobacteriia;o__Coriobacteriales;f__Eggerthellaceae;g__Enterorhabdus	0	0.055394	0	0.0992063	0	0.0171409	0.0867679	0	0	0	0	0	0.0235738	0	0.00916003	0	0.134202	0	0	0	0	0	0	0	0	0.0217612	0	0	0	0	0	0	0	0	0	0	0	0	0	0	0.0196021	0	0.10244	0	0	0	0.0820092	0	0
d__Bacteria;p__Actinobacteriota;c__Coriobacteriia;o__Coriobacteriales;f__Eggerthellaceae;g__Gordonibacter	0	0	0	0	0	0	0	0	0	0	0	0.0070814	0	0	0	0	0	0	0	0	0	0	0	0	0	0	0	0	0	0	0	0	0.0172577	0	0	0	0	0	0	0	0	0	0	0	0	0	0	0	0
d__Bacteria;p__Actinobacteriota;c__Coriobacteriia;o__Coriobacteriales;f__Eggerthellaceae;g__Senegalimassilia	0	0	0	0.030525	0	0	0.0650759	0	0	0	0.408873	0	0	0	0.0687002	0	0	0.0156495	0	0	0	0	0	0	0	0	0	0.0249377	0	0	0	0	0	0	0	0	0	0	0	0	0	0	0.0186254	0.0123985	0	0	0.0307535	0	0
d__Bacteria;p__Actinobacteriota;c__Coriobacteriia;o__Coriobacteriales;f__Eggerthellaceae;g__Slackia	0	0	0	0	0	0.0342818	0.0289226	0	0	0	0	0	0	0	0.0687002	0	0	0	0	0	0	0	0	0	0	0	0.0165166	0.0332502	0	0	0.0491449	0	0	0	0	0	0	0	0	0	0.0196021	0	0	0	0	0	0.0205023	0	0
d__Bacteria;p__Actinobacteriota;c__Coriobacteriia;o__Coriobacteriales;f__Eggerthellaceae;g__uncultured	0	0.027697	0.0290283	0.0610501	0	0	0.0939986	0	0.0742887	0	0	0	0.0157159	0.00403372	0.0870202	0	0	0	0	0.0239311	0	0	0	0	0	0	0	0.074813	0.0226672	0	0.0589739	0	0	0	0	0	0	0	0	0	0	0.0343938	0	0	0	0	0.0717581	0	0
d__Bacteria;p__Actinobacteriota;c__Coriobacteriia;o__Coriobacteriales;f__uncultured;g__uncultured	0	0	0	0	0.0127445	0	0	0	0	0	0	0	0	0	0	0	0	0	0	0	0	0	0	0	0	0	0	0.0332502	0	0	0	0	0	0	0	0	0	0	0	0	0	0	0	0	0	0	0	0	0
d__Bacteria;p__Bacteroidota;c__Bacteroidia;o__Bacteroidales;__;__	0.125355	0	0.162075	0.030525	0	0.437093	1.96674	0.0149399	0.0817176	3.0543	0.0306654	0.0318663	2.70313	0.0887419	7.1265	0.0520671	0.0191718	8.40376	0	0.0159541	0.0300098	3.37952	0	0	3.01316	0.558538	0	0	6.66415	0.0505196	0.0393159	3.69202	0	1.21598	0.0356913	0.0485358	0	0.0674374	0	0.0722618	2.19543	0.0171969	0.0372509	0.024797	0.209626	0.0177857	2.00923	0.0148633	0.0482998
d__Bacteria;p__Bacteroidota;c__Bacteroidia;o__Bacteroidales;f__Bacteroidaceae;g__Bacteroides	46.7969	19.2494	60.2095	18.2005	37.7748	28.9595	24.1576	25.8833	71.9486	45.8752	33.2209	35.2654	29.3808	51.319	9.42567	45.4129	33.3589	26.8075	15.2199	38.4253	32.5606	55.3614	24.7316	12.5148	22.8158	51.8497	36.5761	30.7481	35.5723	46.5935	21.9088	38.1947	41.3409	17.3712	34.6706	64.3909	34.5287	39.5857	56.3368	47.6205	17.7987	44.8581	12.358	15.3555	50.4276	18.4971	16.3711	24.346	29.743
d__Bacteria;p__Bacteroidota;c__Bacteroidia;o__Bacteroidales;f__Barnesiellaceae;g__Barnesiella	0	0.0346212	0	3.95299	1.23622	0.111416	3.52856	1.26242	0	0.0303157	0	9.52448	0	0	0	0	2.46357	0.101721	6.56597	2.91959	0.495161	0.878675	0.110751	0.0727074	1.76316	0.0362687	2.70047	7.26517	0.400453	1.06813	2.41793	0.216791	0.440072	0.636943	6.55293	0	2.29618	0	0	0.815526	0.235225	0.197764	0.186254	0.743909	0	0.426856	0.246028	0	3.62249
d__Bacteria;p__Bacteroidota;c__Bacteroidia;o__Bacteroidales;f__Barnesiellaceae;g__Coprobacter	1.42508	0.0415455	0	0.389194	0.229402	0.0514227	0.267534	0	1.73836	0.117473	0	0.109762	0	0	0.0458001	0	0	0	0	0.0239311	0	0	0.0851934	0	0.0263158	0.0435224	0	0	0	0	0	0.0131389	0	0	0.0642444	0.630966	0.137599	0	0	0	0	0	0	0	0	0	0	0	0.289799
d__Bacteria;p__Bacteroidota;c__Bacteroidia;o__Bacteroidales;f__Barnesiellaceae;g__uncultured	0	0.0623182	0	0.0534188	0.286752	0.205691	0	0	0	0	0	0.0672733	0	0	0	0.197855	0	0	0	0.119655	0	0	0.247061	0	0	0	0	0	0	0.0866051	0	0	0	0	0	0	0	0	0.0170459	0	0	0	0	0.223173	0	0	0	0.973543	0
d__Bacteria;p__Bacteroidota;c__Bacteroidia;o__Bacteroidales;f__Marinifilaceae;__	0	0	0	0	0	0	0	0	0	0	0	0	0	0	0	0	0	0	0	0	0	0	0	0	0	0	0	0	0	0	0	0	0	0	0.00713827	0	0	0.00963391	0	0	0	0	0.0465636	0	0	0	0	0	0
d__Bacteria;p__Bacteroidota;c__Bacteroidia;o__Bacteroidales;f__Marinifilaceae;g__Butyricimonas	2.16402	0.027697	0	0.251832	0.554387	0.865615	1.03398	0.0373497	0	0.575998	0	0.559431	0	0	0.293121	0	0	0.109546	0.177699	0	0	0.260706	0.136309	0.236299	1.09211	1.87872	0.470724	0.498753	0.15867	0.779446	0.275211	0.22993	0	0.208454	0.0499679	0	0	0.163776	0	0.846495	0.274429	0	0.707767	0.216974	0	0	0.194772	0	0
d__Bacteria;p__Bacteroidota;c__Bacteroidia;o__Bacteroidales;f__Marinifilaceae;g__Odoribacter	2.44771	0.027697	1.49979	0.869963	1.01319	0.737059	0.925524	0.134459	0	0.503998	1.13462	0.75771	0	0.564721	0.338921	0.760179	0.939417	0.344288	0.0177699	0.335035	0.420137	0.671076	0.732663	0.17268	1.11842	0	0.437691	0.972569	0.536456	0.490762	0.245724	0.952569	0.595392	0.3011	0.935113	0	0.318197	0.337187	0	0.16517	0.627266	0.249355	0.344571	0.353357	1.60993	0.631392	0.943106	0.735731	0.859737
d__Bacteria;p__Bacteroidota;c__Bacteroidia;o__Bacteroidales;f__Marinifilaceae;g__Sanguibacteroides	0	0	0	0	0.0828395	0	0	0	0	0	0	0	0	0	0.0320601	0	0	0	0	0	0	0	0	0	0	0	0	0	0	0	0	0.0262778	0	0	0	0	0	0	0	0	0.0196021	0	0	0.024797	0	0	0.0307535	0.0371581	0
d__Bacteria;p__Bacteroidota;c__Bacteroidia;o__Bacteroidales;f__Muribaculaceae;g__CAG-873	0	0	0	0	0	0	0	0	0	0	0	0	0	0	0	0	0	0	0	0	0	0	0	0	0	0	0	0	0	0	0	2.77887	0	0	0	0	0	0	0	0	0	0	0	0	0	0	0	0	0
d__Bacteria;p__Bacteroidota;c__Bacteroidia;o__Bacteroidales;f__Muribaculaceae;g__Muribaculaceae	0	0	0	0.549451	0	0.334248	0.0144613	0	0	0	0	0	0	0	0	0	0	5.45383	0	0	0	0	0	0	0	0.435224	1.37088	0	5.18323	0	0	0	0	0.914881	0	0	0	0	0	0	0.450848	0	0	0.16738	0	0.0177857	0.287032	0	0
d__Bacteria;p__Bacteroidota;c__Bacteroidia;o__Bacteroidales;f__Porphyromonadaceae;g__Porphyromonas	0	0	0	0	0	0	0	0	0	0	0	0	0	0	0	0	0	0	0	0	0	0	0	0	0	0	0	0	0	0	0	0	0	0	0	0	0	0	0	0	0	0	0	0	0	0	0	0	0
d__Bacteria;p__Bacteroidota;c__Bacteroidia;o__Bacteroidales;f__Prevotellaceae;__	0	0	0	0	0	0	0	0	0	0	0	0	0	0	0.16946	0	0	0	0	0	0	0	0	0.563483	0	0	0	0	0	0	0	0	0	0	0	0	0	0	0	0	0	0	0	0	0	0	0	0	0
d__Bacteria;p__Bacteroidota;c__Bacteroidia;o__Bacteroidales;f__Prevotellaceae;g__Alloprevotella	0	0	0	0	0	7.23346	1.84382	0	0	9.60249	0	0	6.37278	0	4.65329	0	0	0	0	0	0	5.54724	0	5.18041	0	4.5626	1.30481	0	0	0	0	0	0	0	0	0	0	0	0	0	6.84113	0	0	0	0	0	4.4695	0	0
d__Bacteria;p__Bacteroidota;c__Bacteroidia;o__Bacteroidales;f__Prevotellaceae;g__Paraprevotella	0	0	2.23276	2.12912	0	1.99691	1.26537	1.31471	0	0	0	8.60744	0.935094	1.9382	0.430521	0	0	0.633803	0	0	1.63553	0.801429	0.579315	0.645279	3.43421	1.61758	1.20571	0	2.13071	0	2.3393	0	1.674	0.3011	0	0	1.62539	1.57033	0	3.87117	0.274429	0.988822	0	0.812101	0	0	0.994362	0	0
d__Bacteria;p__Bacteroidota;c__Bacteroidia;o__Bacteroidales;f__Prevotellaceae;g__Prevotella	0	0	0	4.98321	0	19.4549	4.70716	0	0.0148577	0	0.0204436	0	0	0.00403372	12.4485	0	0	0	0	0	0	0	11.237	42.6974	22.4079	0	0	0	0	0.0721709	0	0	0	40.7643	0	0	0	0	0	0	23.9831	0.0171969	12.2462	29.682	0.0167701	0	16.2173	9.71314	0
d__Bacteria;p__Bacteroidota;c__Bacteroidia;o__Bacteroidales;f__Prevotellaceae;g__Prevotellaceae_NK3B31_group	0	7.47819	0	0	0	0.299966	0	0	0	0	0	0	0.235738	0.00403372	0	0	12.8547	0	0	0	0	6.42592	0	0.17268	1.48684	7.06514	11.6195	0	0	0	24.887	0	2.66632	0.347423	0	0	0	0	0	0	2.95011	2.51935	0.20488	3.66375	0	17.6968	2.80882	0	0
d__Bacteria;p__Bacteroidota;c__Bacteroidia;o__Bacteroidales;f__Prevotellaceae;g__Prevotellaceae_UCG-001	0	0	0	0	0	0	0.289226	0	0	0	0	0	0	0	0	0	0	0	0	0	0	0	0	0	0	0	0	0	0	0	0	0	0	0	0	0	0	0	0	0	0.294031	0	0	0	0	0	0.471553	0	0
d__Bacteria;p__Bacteroidota;c__Bacteroidia;o__Bacteroidales;f__Prevotellaceae;g__Prevotellaceae_UCG-003	0	0	0	0	0	0	0	0	0	0	0	0	0	0	0	0	0	0	0	0	0	0	0	0	0	0	0	0	0	0	0	0	0	0	0	0	0	0	0	0	0	0	0	0	0	0	0	0	0
d__Bacteria;p__Bacteroidota;c__Bacteroidia;o__Bacteroidales;f__Prevotellaceae;g__Prevotellaceae_UCG-004	0	0	0	0	0	0	0	0	0	0	0	0	0	0	0.12824	0	0	0	0	0	0	0	0	0	0	0	0	0	0	0	0	0	0	0	0	0	0	0	0	0	0	0	0	0	0	0	0	0	0
d__Bacteria;p__Bacteroidota;c__Bacteroidia;o__Bacteroidales;f__Prevotellaceae;g__uncultured	0	0	0	0	0	0.342818	0	0	0	0.564629	0	0	22.3401	0	0	0	0	0	0	0	0	0	0	0.0908843	0.789474	0.17409	0	0	0	0	0	0	0	0	0	0	0	0	0	0	0.460649	0	0	0	0	0	1.23014	0	0
d__Bacteria;p__Bacteroidota;c__Bacteroidia;o__Bacteroidales;f__Rikenellaceae;__	0	0	0	0	0	0	0	0	0	0	0	0	0	0	0	0	0	0	0	0	0	0	0	0	0	0	0	0	0	0	0	0	0	0	0	0	0	0	0	0	0	0	0	0	0	0	0	0	0
d__Bacteria;p__Bacteroidota;c__Bacteroidia;o__Bacteroidales;f__Rikenellaceae;g__Alistipes	6.79554	2.71431	2.29323	8.49359	2.86115	2.54542	7.25958	11.7427	0.683456	1.92126	10.4262	14.4921	0	2.33754	1.69002	5.9773	6.01994	4.78873	8.51177	3.21474	5.03414	5.26722	1.73795	0.681632	9.55263	1.49427	3.3281	6.56692	6.49037	7.59238	6.40849	9.04612	1.35473	2.02664	10.2648	0.315483	3.00138	3.68015	0.298304	4.39765	2.55807	2.00344	0.493574	1.23985	0.0167701	0.160071	4.53101	9.65369	19.6001
d__Bacteria;p__Bacteroidota;c__Bacteroidia;o__Bacteroidales;f__Rikenellaceae;g__Rikenellaceae_RC9_gut_group	0	0	0	0	0	0	0	0.0149399	0	1.23915	0	0	2.98601	0	0.444261	0	3.35506	0	0	0	15.8977	0	0	0	0	0	0	0	0	0	0	0	0	4.67863	0	0	0	0	0	0	2.8227	0	8.68877	1.58701	0	13.7483	3.5674	0	0
d__Bacteria;p__Bacteroidota;c__Bacteroidia;o__Bacteroidales;f__Tannerellaceae;__	0	0	0	0	0	0	0	0	0	0.625261	0	0	0	0	1.78162	0	0.565567	0	0	0	0	0	0	0	0	0	0	0	0	0	0	0.413875	0	0	0	0	0	0	0	0.0412925	0	0	0	0	0	0.0355714	0	0	0
d__Bacteria;p__Bacteroidota;c__Bacteroidia;o__Bacteroidales;f__Tannerellaceae;g__Parabacteroides	3.52972	0.470849	2.87138	3.70879	1.72051	1.05417	3.39841	1.28483	2.46638	6.89681	2.3919	6.61049	0.722929	0.847082	5.67006	1.84317	1.67753	7.15962	1.80364	0.462668	1.62803	3.74644	1.90833	1.10879	3.19737	2.45902	4.69898	1.33001	3.86853	2.95179	4.77688	4.04677	2.5714	1.64447	1.33486	2.07895	1.05779	1.62813	0.929004	2.78724	1.872	2.83749	1.86254	3.65135	0.0167701	11.0538	2.54229	2.48216	5.14876
d__Bacteria;p__Bacteroidota;c__Bacteroidia;o__Bacteroidales;f__Tannerellaceae;g__Tannerellaceae	0	0	0	0	0	0	0	0	0	0	0	0	0	0	0.0641202	0	0	0	0	0	0	0	0	0	0	0	0	0	0	0	0	0	0	0	0	0	0	0	0	0	0	0	0	0	0	0	0	0	0
d__Bacteria;p__Bacteroidota;c__Bacteroidia;o__Bacteroidales;f__uncultured;g__uncultured	0	0	0	0	0	0	0	0	0	0	0	0	0	0	0	0	0	0	0	0	0	0	0	0	0	0	0	0	0	0	0	0	0	0	0	0	0	0	0	0	0.127414	0	0.0279382	0.0619924	0	0	0.164018	0	0
d__Bacteria;p__Bacteroidota;c__Bacteroidia;o__Flavobacteriales;f__Flavobacteriaceae;g__uncultured	0	0	0	0	0	0	0	0	0	0	0	0	0	0	0	0	0	0	0	0	0	0	0	0	0	0	0	0.548628	0	0	0	0	0	0	0	0	0	0.144509	0	0.0309693	0	0	0	0	0	0	0	0	0
d__Bacteria;p__Campilobacterota;c__Campylobacteria;o__Campylobacterales;f__Arcobacteraceae;g__Arcobacter	0	0	0	0	0	0	0	0	0	0	0	0	0	0	0	0	0	0	0	0	0	0	0	0	0	0	0	0	0	0	0	0	0	0	0	0	0	0	0	0	0	0	0	0	0	0	0	0	0
d__Bacteria;p__Campilobacterota;c__Campylobacteria;o__Campylobacterales;f__Campylobacteraceae;g__Campylobacter	0	0	0	0	0	0	0	0	0	0	0	0	0	0	0	0	0	0	0	0	0	0	0	0	0	0	0	0	0	0	0	0	0	0	0	0	0	0	0	0	0	0	0	0	0	0	0	0	0
d__Bacteria;p__Cyanobacteria;c__Cyanobacteriia;o__Chloroplast;f__Chloroplast;g__Chloroplast	0.0131952	0	0	0.0381563	0.0127445	0	0	0	0	0	0	0	0.0314317	0	0	0	0.0191718	0	0	0	0	0.043451	0	0	0	0	0	0	0.00755572	0	0.0393159	0	0	0	0.078521	0	0	0	0.0340919	0	0	0	0	0	0	0	0	0.0148633	0
d__Bacteria;p__Cyanobacteria;c__Vampirivibrionia;o__Gastranaerophilales;f__Gastranaerophilales;g__Gastranaerophilales	0	0	0	0	0.178424	0	0.187997	0.0149399	0	0.0378946	0.0102218	0.148709	0	0	0.448841	0	0	0	0.0977343	0	0	0	0	0	0	0.0797911	0	0	0	0	0.0786318	0.295625	1.27707	0	0.506817	0	0.610595	0	0	0	0	0.490112	0	0.185977	0	0	0.0205023	0.0520214	0.985317
d__Bacteria;p__Desulfobacterota;c__Desulfovibrionia;o__Desulfovibrionales;f__Desulfovibrionaceae;__	0	0	0.0120951	0	0.0254891	0	0	0	0	0.0151578	0	0	0	0.00403372	0	0	0	0	0	0	0	0.0193115	0	0	0	0	0	0	0	0	0	0	0	0	0	0	0	0	0	0	0	0	0	0	0	0	0	0	0
d__Bacteria;p__Desulfobacterota;c__Desulfovibrionia;o__Desulfovibrionales;f__Desulfovibrionaceae;g__Bilophila	1.12159	0	1.47077	0.228938	0.235774	0.154268	0.166305	0.440726	1.52292	0.386525	0.245324	1.087	0	0.334799	2.51443	0.0728939	0.335506	0.179969	0.115504	0.0717932	0.150049	0.724183	0.238541	0	0.276316	0	0.289041	0.207814	0.219116	0.490762	0.235895	0	0.45733	0.440069	1.07074	0	0.0429997	0.22158	1.24435	0.216785	0.0196021	0.206363	0.158316	0.173579	0	0.0266785	0.0205023	0.535077	0
d__Bacteria;p__Desulfobacterota;c__Desulfovibrionia;o__Desulfovibrionales;f__Desulfovibrionaceae;g__Desulfovibrio	0	0	0.0145141	0	0.0191168	0.445663	0	0.149399	0	0	0	0	0	0.0201686	2.16177	0	0	0	0	0	0	0	0	0	0.0263158	0	2.75002	0	0	0.606236	0	0	0	0	0	0	0.765394	0.481696	0	0.0619387	0.147016	0	0	0.557932	0	0	0.123014	0	0
d__Bacteria;p__Desulfobacterota;c__Desulfovibrionia;o__Desulfovibrionales;f__Desulfovibrionaceae;g__Mailhella	0	0	0	0	0	0	0	0	0	0	0	0	0	0	0	0	0	0	0	0	0.0300098	0	0	0	0	0	0	0	0	0	0	0	0	0	0	0	0	0	0	0	0	0	0	0	0	0	0	0	0
d__Bacteria;p__Desulfobacterota;c__Desulfovibrionia;o__Desulfovibrionales;f__Desulfovibrionaceae;g__uncultured	0	0	0.0701517	0.0763126	0	0.162839	0.0289226	0	0	0.049263	0	0.308041	0	0.0121012	0	0	0	0.156495	0.0177699	0	0	0.0289673	0	0	0	0.326418	0	0	0.151114	0	0	0	0	0	0.0214148	0	0.0171999	0	0	0	0	0	0.00931272	0.024797	0	0	0.0205023	0.0817479	0.0965997
d__Bacteria;p__Elusimicrobiota;c__Elusimicrobia;o__Elusimicrobiales;f__Elusimicrobiaceae;g__Elusimicrobium	0	0	0	0	0	0	0	0	0	0	0	0	0	0	0	0	0	0	0	0	0	0	0	0	0	0	0	0	0	0	0	0	0	0	0	0	0.146199	0	0	0	0	0	0	0	0	0	0	0	0
d__Bacteria;p__Firmicutes;__;__;__;__	0	0	0	0	0	0	0	0	0	0	0	0	0	0	0	0	0	0	0	0	0	0	0	0	0	0	0	0	0	0	0	0	0	0	0	0	0	0	0	0	0	0	0	0	0	0	0	0	0
d__Bacteria;p__Firmicutes;c__Bacilli;o__Acholeplasmatales;f__Acholeplasmataceae;g__Anaeroplasma	0	0	0	0	0	0	0	0	0	0	0	0	0	0	0	0	0	0	0	0	0	0	4.37894	0	0	0	0.00825832	0.872818	0	0	0	0	0	0	0	0	0	0	0	0	0	0	0	0	0	0	0	0	0
d__Bacteria;p__Firmicutes;c__Bacilli;o__Erysipelotrichales;f__Erysipelatoclostridiaceae;g__Asteroleplasma	0	0	0	1.57967	0	0	0	0	0	0	0	0	0	0	0	0	0	0	0	5.28079	0	0	3.49293	0	0	0.369941	0	0	0	0	0	0	0	0	0	0	0	0	0	0	0	0	0	0.0123985	0	0	0	0	0
d__Bacteria;p__Firmicutes;c__Bacilli;o__Erysipelotrichales;f__Erysipelatoclostridiaceae;g__Catenibacterium	0	1.59258	0	0	0	0.428522	0.650759	0.0373497	0	0	0	0	0	0	0.609142	0	0.603911	0	0	0	0	0.130353	0	0	0.0263158	0	0	0	0	0	0	0.203653	0.940547	0.3011	0	0	0	0	0	0	0.833088	0.0601892	0	0	0	0.204535	1.57868	1.05529	0
d__Bacteria;p__Firmicutes;c__Bacilli;o__Erysipelotrichales;f__Erysipelatoclostridiaceae;g__Coprobacillus	0	0	0	0	0	0	0	0	0	0	0	0	0	0	0	0	0.124617	0	0	0	0	0	0	0	0	0	0	0	0	0	0	0	0	0	0	0	0	0	0	0	0	0	0	0	0.0167701	0	0.0717581	0	0
d__Bacteria;p__Firmicutes;c__Bacilli;o__Erysipelotrichales;f__Erysipelatoclostridiaceae;g__Erysipelatoclostridium	0	0.027697	0	0.0915751	0.0254891	0	0	0	0.0222866	0	0.0204436	0.0106221	0	0	0	0.0208268	0	0	0	0	0	0	0	0	0	0	0	0	0	0	0	0	0	0	0.0499679	0	0	0	0	0	0	0	0	0	0.192856	0	0	0	0
d__Bacteria;p__Firmicutes;c__Bacilli;o__Erysipelotrichales;f__Erysipelatoclostridiaceae;g__Erysipelotrichaceae_UCG-003	0.376064	0	0.14756	0.412088	0.261263	0.265684	0.253073	0.119519	0	0.113684	0.459982	0.559431	0.400754	0.0221855	0	0.301989	0.37385	0.086072	0.346513	0	0.0750244	0	0.212983	0.218122	0.0789474	0.0942986	0.115616	0.249377	0.347563	0	0.147435	0.059125	0.336526	0	0	0.323572	0.0773994	0.587669	0.306827	0.1342	0	0.0257954	0.689141	0.309962	1.59316	0.18675	0	0.0817479	0.12558
d__Bacteria;p__Firmicutes;c__Bacilli;o__Erysipelotrichales;f__Erysipelatoclostridiaceae;g__UCG-004	0	0	0	0	0	0	0	0	0	0	0	0	0	0	0.0641202	0	0	0	0	0	0	0	0	0	0	0	0	0	0	0	0	0	0	0	0	0	0	0	0	0	0.450848	0	0.00931272	0	0	0	0.102512	0	0
d__Bacteria;p__Firmicutes;c__Bacilli;o__Erysipelotrichales;f__Erysipelotrichaceae;g__Dielma	0.0659761	0	0	0	0	0	0	0.0149399	0	0	0	0.116843	0	0	0.00916003	0	0	0	0	0	0	0	0	0	0	0	0	0	0	0.0360855	0	0	0	0	0	0	0	0	0	0	0	0	0	0	0	0	0	0	0
d__Bacteria;p__Firmicutes;c__Bacilli;o__Erysipelotrichales;f__Erysipelotrichaceae;g__Erysipelotrichaceae	0	0	0	0	0	0	0	0	0	0	0	0	0	0	0	0	0	0	0	0	0	0	0	0	0	0	0	0	0	0	0	0	0	0	0	0	0	0	0	0	0	0	0	0	0	0	0	0	0
d__Bacteria;p__Firmicutes;c__Bacilli;o__Erysipelotrichales;f__Erysipelotrichaceae;g__Faecalitalea	0	0	0	0	0	0	0	0	0	0	0	0.0601919	0	0	0.0778602	0	0	0	0	0	0	0	0	0	0	0	0	0	0	0	0.0589739	0	0	0	0	0	0	0	0	0	0	0	0	0	0	0	0	0	0
d__Bacteria;p__Firmicutes;c__Bacilli;o__Erysipelotrichales;f__Erysipelotrichaceae;g__Holdemanella	0	2.13267	0	0	0.242146	0.145698	0.809834	0.134459	0	0	0	0	0.0785793	0	0.183201	0	0.460123	0.140845	0	0.67007	0	0.0482789	0.749702	0	0.0789474	0	0	0	0.725349	0	0	0	0	0.162131	0	0	0	0.433526	0	0	0.166618	0	0	0	0	0.302357	0.389544	0	0
d__Bacteria;p__Firmicutes;c__Bacilli;o__Erysipelotrichales;f__Erysipelotrichaceae;g__Holdemania	0	0.027697	0	0.0152625	0.0127445	0.0514227	0.0144613	0	0	0	0.11244	0.0318663	0	0.014118	0.0549602	0	0	0.0391236	0	0	0	0.0193115	0	0.0181769	0	0	0.024775	0	0.0226672	0.079388	0.0393159	0	0	0	0.0214148	0	0.0343997	0.0385356	0	0	0	0.0343938	0.0372509	0	0	0	0.0205023	0	0
d__Bacteria;p__Firmicutes;c__Bacilli;o__Erysipelotrichales;f__Erysipelotrichaceae;g__Merdibacter	0	0	0	0	0	0	0	0	0	0	0	0	0	0	0	0	0	0	0.0177699	0	0.0150049	0	0	0	0	0	0	0	0	0	0	0	0	0	0	0	0	0	0	0	0	0	0	0	0	0	0	0	0
d__Bacteria;p__Firmicutes;c__Bacilli;o__Erysipelotrichales;f__Erysipelotrichaceae;g__Solobacterium	0	0	0	0	0	0	0.137383	0	0	0	0	0	0	0	0	0	0	0	0	0	0	0	0	0	0	0	0	0	0	0	0	0	0	0	0	0	0	0	0	0	0	0	0	0	0	0	0	0	0
d__Bacteria;p__Firmicutes;c__Bacilli;o__Erysipelotrichales;f__Erysipelotrichaceae;g__Turicibacter	0	0	0	0.129731	0.0892118	0	0.0723066	0	0	0	0.0613309	0.0070814	0.0157159	0	0	0	0	0	0	0.335035	0	0	0	0	0	0.0217612	0	0.0415628	0	0.0144342	0	0.0328472	0	0	0.0428296	0.153697	0	0	0.0170459	0	0	0	0	0	0	0	0	0	0.0193199
d__Bacteria;p__Firmicutes;c__Bacilli;o__Erysipelotrichales;f__Erysipelotrichaceae;g__[Clostridium]_innocuum_group	0	0	0	0	0	0	0	0	0	0	0.0204436	0	0	0	0	0	0	0	0	0	0	0	0	0	0	0	0	0	0	0	0	0	0	0	0	0	0	0	0	0	0	0	0	0	0.109006	0	0	0	0
d__Bacteria;p__Firmicutes;c__Bacilli;o__Erysipelotrichales;f__Erysipelotrichaceae;g__uncultured	0	0	0	0	0	0	0	0	0	0	0	0	0	0	0	0.0208268	0	0	0.177699	0	0	0	0	0	0	0	0	0	0	0	0	0	0	0	0	0	0.0257998	0	0	0	0	0	0	0	0	0	0	0.185791	0.0193199
d__Bacteria;p__Firmicutes;c__Bacilli;o__Izemoplasmatales;f__Izemoplasmatales;g__Izemoplasmatales	0	0	0	0	0	0	0	0	0	0	0	0	0	0	0.01374	0	0	0	0	0.37492	0	0	0	0	0	0	0	0.108063	0	0	0	0	0	0	0.0142765	0	0	0.0481696	0	0	0	0	0.251443	0.0805902	0	0	0	0.549941	0
d__Bacteria;p__Firmicutes;c__Bacilli;o__Lactobacillales;f__Carnobacteriaceae;g__Granulicatella	0	0	0.00483805	0	0	0	0	0	0	0	0	0	0	0	0	0	0	0	0.0355398	0	0	0.00965577	0	0.0181769	0	0	0	0	0	0	0	0	0	0	0	0.0161786	0	0	0	0	0	0	0	0	0	0	0	0	0
d__Bacteria;p__Firmicutes;c__Bacilli;o__Lactobacillales;f__Enterococcaceae;g__Enterococcus	0	0	0.00483805	0	0	0	0.0144613	0	0	0	0	0	0	0	0	0	0	0	0	0	0	0	0	0	0	0	0	0	0	0	0	0	0	0	0	0	0	0	0	0	0	0	0	0	0	0	0	0	0
d__Bacteria;p__Firmicutes;c__Bacilli;o__Lactobacillales;f__Lactobacillaceae;g__Lactobacillus	0	0	0.0145141	0	0	0	0	0	0	0	0.0306654	0	0	0	0.0229001	0	0	0	0	0	0	0	0	0	0	0	0	0	0	0	0	0	0	0	0	0	0	0	0	0	0	0	0	0	0	0	0	0	0
d__Bacteria;p__Firmicutes;c__Bacilli;o__Lactobacillales;f__Lactobacillaceae;g__Pediococcus	0	0	0	0	0	0	0	0	0	0	0	0	0	0	0	0	0	0	0	0	0	0	0	0	0	0	0	0	0	0	0	0	0	0	0	0	0	0	0	0	0	0	0	0	0	0	0	0	0
d__Bacteria;p__Firmicutes;c__Bacilli;o__Lactobacillales;f__Leuconostocaceae;g__Weissella	0	0	0	0	0	0	0	0	0	0	0	0	0	0	0	0	0	0	0	0	0	0	0	0	0	0	0	0	0	0	0	0	0	0	0	0	0	0	0	0	0	0	0	0	0	0	0	0	0
d__Bacteria;p__Firmicutes;c__Bacilli;o__Lactobacillales;f__Streptococcaceae;g__Lactococcus	0	0	0.00725707	0	0	0	0.021692	0	0	0	0	0.0070814	0.0942951	0	0	0	0	0	0	0	0	0	0	0	0	0	0	0	0	0	0	0	0.0862887	0	0	0	0	0	0	0	0	0	0	0	0	0	0	0	0
d__Bacteria;p__Firmicutes;c__Bacilli;o__Lactobacillales;f__Streptococcaceae;g__Streptococcus	0.0131952	0.103864	0.0145141	0.0457875	0.0700949	0.0171409	0.180766	0.104579	0.0222866	0.0151578	0.143105	0.0601919	0.0785793	0	0.0732802	0	0.182132	0	0.453132	0.0717932	0.142546	0.101386	0	0.127238	0	0.0290149	0	0.116376	0	0.194861	0.186751	0.210222	0.0172577	0.138969	0.0428296	0.711859	0	0.0385356	0	0	0.0490052	0.0343938	0	0	0.301861	0.0622499	0	0.0148633	0
d__Bacteria;p__Firmicutes;c__Bacilli;o__RF39;f__RF39;g__RF39	0	0	0	0	0.0573504	0	0.0144613	0	0	0.0303157	0	0	0	0	0.329761	0	0	0	0	0.0319081	0	0	0	0	0	0	0	0.074813	0	0	0.167093	0	0	0	0	0	0.0687994	0.105973	0	0	0.0196021	0	1.43416	0.353357	0	0	0.0615069	0.572235	0
d__Bacteria;p__Firmicutes;c__Bacilli;o__Staphylococcales;f__Gemellaceae;g__Gemella	0	0	0	0	0	0	0	0	0	0	0	0	0	0	0	0	0	0	0	0	0	0.00965577	0	0	0	0	0	0	0	0	0	0	0	0	0	0	0	0	0	0	0	0	0	0	0	0	0	0	0
d__Bacteria;p__Firmicutes;c__Clostridia;__;__;__	0	0	0	0.0457875	0.203913	0	0.0144613	0	0	0.00757892	0	0.0106221	0	0	0.00916003	0	0	0	0.0710795	0	0	0	0.0170387	0	0	0	0	0.0249377	0.0302229	0	0	0.059125	0	0	0.0285531	0	0	0	0	0	0	0	0.0186254	0.0123985	0	0	0	0.0222949	0
d__Bacteria;p__Firmicutes;c__Clostridia;o__Christensenellales;f__Christensenellaceae;__	0	0	0	0	0	0	0.0144613	0	0	0	0	0	0	0	0	0	0	0	0	0	0	0	0	0	0	0	0	0	0	0	0	0	0	0	0	0	0	0	0	0	0	0	0	0	0	0	0	0	0
d__Bacteria;p__Firmicutes;c__Clostridia;o__Christensenellales;f__Christensenellaceae;g__Christensenellaceae_R-7_group	0	0	0.0120951	1.22863	3.49838	0.111416	0.911063	0.0149399	0	0.0795786	0	0.0070814	0.22788	0.0201686	0.215261	0.0520671	0.555982	0.117371	0	0.901404	0.300098	0.188288	0.315216	0.0363537	0.671053	0.145075	0.0990998	1.59601	0.120892	0	0.334185	2.62121	0	0.0463231	0.0999358	0	6.10595	1.46435	0	0.0619387	0.303832	0	1.59248	0.706714	0	0.106714	0.256279	1.27081	0.608578
d__Bacteria;p__Firmicutes;c__Clostridia;o__Christensenellales;f__Christensenellaceae;g__uncultured	0	0	0	0.0381563	0.0254891	0	0	0	0	0.0113684	0	0.0070814	0	0.00403372	0	0.0208268	0.0191718	0	0.0533096	0	0	0	0.0170387	0	0	0	0	0	0	0	0.0393159	0	0	0	0	0	0	0	0	0	0	0	0	0	0	0	0	0	0
d__Bacteria;p__Firmicutes;c__Clostridia;o__Clostridia;f__Hungateiclostridiaceae;__	0	0	0	0	0	0	0	0	0	0	0	0	0	0	0	0	0	0	0	0	0	0	0	0	0	0	0	0	0	0	0	0.0525555	0	0	0	0	0	0	0	0	0	0	0	0	0	0	0	0	0.0386399
d__Bacteria;p__Firmicutes;c__Clostridia;o__Clostridia;f__Hungateiclostridiaceae;g__Ruminiclostridium	0	0	0	0	0	0	0	0	0	0	0	0	0	0	0	0	0	0	0	0	0	0	0	0	0	0	0	0	0	0	0	0	0	0	0	0	0	0	0	0	0	0	0	0	0	0	0	0	0
d__Bacteria;p__Firmicutes;c__Clostridia;o__Clostridia_UCG-014;f__Clostridia_UCG-014;g__Clostridia_UCG-014	0	0	0	3.70116	4.05913	0	1.51844	0.851572	0	0.291788	2.37146	1.98279	0	0	1.145	1.29126	0.134202	0.305164	2.25677	2.27345	0.982819	0	0.451525	0	0	0.486	0.206458	5.54447	0.309785	0	1.80853	1.02483	1.82932	0.359004	0.485402	0	1.35879	2.12909	0	0.898111	0.245026	4.76354	0	0.805902	0	2.40107	0.830343	0.750595	0.193199
d__Bacteria;p__Firmicutes;c__Clostridia;o__Clostridia_vadinBB60_group;f__Clostridia_vadinBB60_group;g__Clostridia_vadinBB60_group	0.0263904	0	0	0.297619	0.203913	0	0.0144613	0	0	0.109894	0	0.0070814	0	0	0.201521	0	0	0	0	0.37492	0.0525171	0	0.945647	0.063619	0	0.0290149	0	3.28346	0	0	0.0294869	1.29418	0	0.0347423	0.0356913	0	0	0.125241	0	0.0825849	0.480251	0	2.16055	1.58081	0	0	0.0820092	0.59453	0.0965997
d__Bacteria;p__Firmicutes;c__Clostridia;o__Clostridiales;f__Clostridiaceae;__	0	0	0	0	0	0	0	0	0	0	0	0	0	0	0	0	0	0	0	0	0	0.0869019	0	0	0	0	0	0	0	0.0288684	0	0	0	0	0	0	0	0	0	0	0	0	0	0	0	0	0	0	0
d__Bacteria;p__Firmicutes;c__Clostridia;o__Clostridiales;f__Clostridiaceae;g__Clostridium_sensu_stricto_1	0.0725737	0	0.0556375	0.0534188	0.0828395	0	0.694143	0.328677	0	0.0113684	0	0.0212442	0.275028	0	0	0	0.0191718	0	0	1.54754	0	0	0	0	0.0657895	0	0.0743249	0	0.0302229	0	0.0786318	0	0.0172577	0.162131	0.0142765	0.0404465	0.120399	0	0	0.092908	0.0686073	0.094583	0	0.0123985	0	0.115607	0	0	0
d__Bacteria;p__Firmicutes;c__Clostridia;o__Clostridiales;f__Clostridiaceae;g__Clostridium_sensu_stricto_13	0	0	0	0	0	0	0	0	0	0	0	0	0	0	0	0	0	0	0	0	0	0	0	0	0	0	0	0	0	0	0	0	0	0	0	0	0	0	0	0	0	0	0	0	0	0	0	0	0
d__Bacteria;p__Firmicutes;c__Clostridia;o__Clostridiales;f__Clostridiaceae;g__Clostridium_sensu_stricto_3	0	0	0	0	0	0	0	0	0	0	0	0	0	0	0	0	0	0	0	0	0	0	0	0	0	0	0	0	0	0	0	0	0	0	0	0	0	0	0	0	0	0	0	0	0	0	0	0	0
d__Bacteria;p__Firmicutes;c__Clostridia;o__Clostridiales;f__Clostridiaceae;g__Sarcina	0	0	0	0	0	0	0	0	0	0	0	0	0	0	0.471741	0	0	0	0	0	0	0	0	0	0	0	0	0	0	0	0	0	0	0	0	0	0	0	0	0	0	0	0	0	0	0	0	0	0
d__Bacteria;p__Firmicutes;c__Clostridia;o__Lachnospirales;f__Defluviitaleaceae;g__Defluviitaleaceae_UCG-011	0	0	0	0	0.095584	0	0	0.00746993	0	0	0	0.0141628	0	0	0	0	0	0	0	0	0	0.00965577	0	0	0	0	0	0	0	0	0	0	0	0	0	0	0	0	0	0	0	0	0.0186254	0	0	0	0	0.0148633	0
d__Bacteria;p__Firmicutes;c__Clostridia;o__Lachnospirales;f__Lachnospiraceae;__	3.0283	3.82219	0.943419	0.747863	5.36545	1.71409	4.96746	13.4608	4.96991	3.4143	5.438	0.849768	3.30819	0.248074	3.92965	2.20764	2.50192	10.9546	2.06131	2.09796	1.26041	1.08627	5.85279	3.63537	5.94737	4.74394	4.19523	1.94514	4.84322	6.37991	1.80853	2.16135	3.06325	5.38506	1.04219	0.525805	5.29756	5.24085	4.90071	13.0278	0.764481	6.01892	9.10784	3.81253	6.82542	4.52646	0.697078	5.03121	3.33269
d__Bacteria;p__Firmicutes;c__Clostridia;o__Lachnospirales;f__Lachnospiraceae;g__Agathobacter	0.382661	4.43844	1.12968	0.0152625	0.0509781	2.7854	0.585683	1.03085	0	0.041684	0.102218	0.693977	2.27094	0.292445	0.0595402	4.84224	0.306748	1.72144	1.43048	2.12987	0.0225073	0	0	0	0.289474	0.319164	0.313816	0.78138	2.16094	0.252598	0.216237	11.4571	1.53594	0.405327	0.977943	0.792752	0.507396	1.74374	1.91767	0	1.46035	0.825451	0.381822	4.20309	0.486332	1.42285	4.94106	0.869501	1.3041
d__Bacteria;p__Firmicutes;c__Clostridia;o__Lachnospirales;f__Lachnospiraceae;g__Anaerostignum	0	0	0	0	0	0	0	0	0.0222866	0	0	0	0	0	0	0	0	0	0	0	0	0	0	0	0	0	0	0	0	0	0	0	0	0	0	0	0	0	0	0	0	0	0	0	0.0419252	0	0	0	0
d__Bacteria;p__Firmicutes;c__Clostridia;o__Lachnospirales;f__Lachnospiraceae;g__Anaerostipes	0.0791713	0.0138485	0.0653136	0.160256	0.0892118	0.0685636	0	0.112049	2.68925	0.049263	0.173771	0.0849768	0.0785793	0.0161349	0	0.0416536	0	0.0156495	0.0266548	0.0398851	0.0225073	0	0.0340774	0.0272653	0.0263158	0.0290149	0	0.124688	0.083113	0.0288684	0.019658	0.0197083	0.112175	0.0231616	0.0285531	1.2862	0.0171999	0.0674374	0.0511378	0.0825849	0.107811	0	0.10244	0.142583	0.595338	0.0444642	0.317786	0.059453	0.0965997
d__Bacteria;p__Firmicutes;c__Clostridia;o__Lachnospirales;f__Lachnospiraceae;g__Blautia	0.567395	0.0484697	0.433005	0.4884	0.598993	0.3771	0.845987	0.746993	1.1069	0.143999	0.725749	0.417803	0.667924	0.223872	0.0732802	0.208268	0.191718	0.234742	1.48378	0.406828	0.135044	0.0482789	0.673028	0.199945	0.171053	0.420717	0.239491	0.565254	0.476011	0.382506	0.147435	0.190514	0.750712	0.289519	0.899422	0.153697	0.275198	0.867052	0.562516	0.196139	0.529256	0.0687876	0.745018	0.340958	0.880429	0.213428	1.39416	0.297265	0.550618
d__Bacteria;p__Firmicutes;c__Clostridia;o__Lachnospirales;f__Lachnospiraceae;g__Butyrivibrio	0	0	0	0	0	0	0	0	0	0	0	0	0	0	3.20143	0	0	0	0	0	0	0	0	0	0	0	0	0	0	0	0	0	0	0	0	0	0	0	0	0	0	0	0	0	0	0	0	0	0
d__Bacteria;p__Firmicutes;c__Clostridia;o__Lachnospirales;f__Lachnospiraceae;g__CAG-56	0.0197928	0	0.0411234	0.0152625	0.0446059	0	0.0650759	0.0149399	0	0	0.255545	0	0.102153	0.00605058	0	0.0520671	0.0479294	0.0938967	0	0	0.00750244	0	0.238541	0.0272653	0.0263158	0.500508	0.0165166	0.00831255	0.0302229	0	0	0.00656944	0	0	0	0.0242679	0.0171999	0.0674374	0	0	0	0	0.642578	0	0	0	0.0922604	0	0
d__Bacteria;p__Firmicutes;c__Clostridia;o__Lachnospirales;f__Lachnospiraceae;g__Cellulosilyticum	0	0	0	0	0	0	0.0506146	0	0	0	0	0	0	0	0	0	0	0	0	0	0	0	0	0	0	0	0	0	0	0	0	0	0	0	0	0	0	0	0	0	0	0	0	0	0	0	0	0	0
d__Bacteria;p__Firmicutes;c__Clostridia;o__Lachnospirales;f__Lachnospiraceae;g__Coprococcus	0.0725737	0.595485	0.278188	1.04548	2.43421	0.19712	0.968908	0.0298797	0.0668598	0.0227367	0	0.0318663	0.0785793	0.0544552	0.0824402	2.1764	0.0191718	0.086072	1.69702	0.630185	0.660215	0.043451	0.153348	0.0727074	0	0.0725374	0.379883	0.81463	0.0982244	0.0938222	1.78887	0.203653	0.336526	1.29705	0.592476	0.0161786	1.71999	1.87861	0.571039	0.0412925	0.646869	0.0515907	0.111753	0.706714	0.0922355	0.0800356	0.79959	0.951249	0.550618
d__Bacteria;p__Firmicutes;c__Clostridia;o__Lachnospirales;f__Lachnospiraceae;g__Dorea	0.244112	0.429303	0.17417	0.0915751	0.101956	0.274254	0.650759	1.61351	0.32687	0.0378946	0.194214	0.237227	0.337891	0.058489	0.361821	0.114548	0.0671012	0.13302	0.177699	0.989151	0.0900293	0.0193115	0.204464	0.0545306	0.0526316	0.123314	0.0825832	0.124688	0.536456	0.0938222	0.019658	0.0722638	0.362413	0.0694847	0.171318	0.0242679	0.0171999	0.260116	0.136368	0.16517	0.558659	0.0343938	0.130378	0.16738	0.184471	0.0355714	0.758585	0.304697	0.241499
d__Bacteria;p__Firmicutes;c__Clostridia;o__Lachnospirales;f__Lachnospiraceae;g__Eisenbergiella	0	0	0	0	0	0.0428522	0	0.0298797	0	0.0113684	0.0408873	0.0141628	0	0	0	0	0	0	0.0177699	0	0	0.0820741	0	0	0	0	0	0	0.0453343	0	0	0.0459861	0	0.0231616	0	0	0.0515996	0	0	0.0206462	0	0	0	0	0.00838504	0	0	0	0
d__Bacteria;p__Firmicutes;c__Clostridia;o__Lachnospirales;f__Lachnospiraceae;g__Frisingicoccus	0	0	0	0	0	0	0	0	0	0	0	0	0	0	0	0	0	0	0	0	0	0	0	0	0	0	0.222975	0	0	0	0	0	0	0	0	0	0.00859993	0	0	0	0	0	0.0931272	0	0	0	0	0	0.0579598
d__Bacteria;p__Firmicutes;c__Clostridia;o__Lachnospirales;f__Lachnospiraceae;g__Fusicatenibacter	0.197928	0.200803	0.179008	0.0992063	0.203913	0.394241	0.281996	0.261448	0.312012	0.0454735	0.296433	0.0247849	0.212164	0.0968093	0.0687002	0.0728939	0.201304	0.13302	0.239893	0.0239311	0.112537	0.00965577	0.443006	0.0727074	0.0789474	0.0217612	0.0825832	0.631754	0.113336	0.101039	0.0884608	0.105111	0.0862887	0.0463231	0.74238	0.0323572	0.111799	0.231214	0.289781	0.0516156	0.0686073	0	0.623952	0.117786	0.955895	0.329035	0.307535	0.334423	0.540958
d__Bacteria;p__Firmicutes;c__Clostridia;o__Lachnospirales;f__Lachnospiraceae;g__GCA-900066575	0.0131952	0.0415455	0	0.030525	0.0318613	0.0857045	0	0.0149399	0	0.00757892	0	0	0.0235738	0	0.0229001	0.0312402	0.0671012	0	0.0177699	0.0478622	0	0	0.0851934	0.0545306	0	0.0145075	0	0.0415628	0	0.0144342	0.019658	0.0262778	0	0.0579039	0.0142765	0	0	0	0	0	0	0.0773861	0.149004	0.105387	0	0.0355714	0.0205023	0.0148633	0.0386399
d__Bacteria;p__Firmicutes;c__Clostridia;o__Lachnospirales;f__Lachnospiraceae;g__GCA-900066755	0	0	0	0	0	0	0	0	0	0	0	0	0	0	0	0	0	0	0	0	0	0.00965577	0	0	0	0	0	0	0	0.0216513	0	0	0	0	0	0	0	0	0	0	0	0	0	0	0	0	0	0	0
d__Bacteria;p__Firmicutes;c__Clostridia;o__Lachnospirales;f__Lachnospiraceae;g__Howardella	0	0.0761667	0	0	0.0127445	0	0.0723066	0	0	0.00757892	0	0	0	0	0.00916003	0	0	0	0	0	0	0	0.0340774	0	0	0	0	0	0	0	0	0	0	0	0	0	0	0	0	0	0.0196021	0	0	0	0	0	0	0	0
d__Bacteria;p__Firmicutes;c__Clostridia;o__Lachnospirales;f__Lachnospiraceae;g__Hungatella	0	0	0	0.00763126	0	0.0514227	0	0	0	0	0	0	0	0	0	0	0	0	0	0	0	0.00482789	0	0	0	0	0	0	0	0	0	0.0131389	0	0	0	0	0	0	0	0	0	0	0	0.00619924	0	0	0	0	0
d__Bacteria;p__Firmicutes;c__Clostridia;o__Lachnospirales;f__Lachnospiraceae;g__Lachnoclostridium	0.804909	0.380834	0.166913	0.0610501	0.172051	0.411382	0.0650759	0.844102	1.0029	0.170526	0.378207	0.633785	0.18859	0.058489	0.714482	0.114548	0.460123	0.117371	0.0444247	0.0558392	0.112537	0.371747	0.0425967	0.063619	0.0657895	0.0942986	0.115616	0.0665004	0.0453343	0.303118	1.00256	0.0722638	0.785227	0.0926462	0.114212	0.194143	0.0945992	0.0578035	2.07108	0.0722618	0.196021	0.11178	0.0838145	0.210774	0.276706	0.106714	0.164018	0.431034	0.0772798
d__Bacteria;p__Firmicutes;c__Clostridia;o__Lachnospirales;f__Lachnospiraceae;g__Lachnospira	3.67487	2.95665	1.75379	0.228938	2.15383	0	0.0795372	0.261448	0.215437	0.431998	0.817745	0.0106221	1.35156	1.12743	0.407621	5.01926	0.421779	2.1831	0.168814	0.239311	6.57214	0.043451	0	0.727074	0.368421	0.558538	0.0165166	0.698254	1.3147	2.24452	1.60212	0.499277	6.6356	1.58657	0.770933	0.566251	1.86619	1.87861	0.00852297	0.16517	1.60737	6.84437	0.10244	0.278966	15.5375	1.11161	1.09687	3.11385	1.59389
d__Bacteria;p__Firmicutes;c__Clostridia;o__Lachnospirales;f__Lachnospiraceae;g__Lachnospiraceae	0	0	0.00967609	0	0	0	0	0	0	0	0	0	0	0.00806744	0	0	0	0	0	0	0	0	0	0	0	0	0	0	0	0	0	0	0	0	0	0	0	0	0	0	0	0	0	0	0	0	0	0	0
d__Bacteria;p__Firmicutes;c__Clostridia;o__Lachnospirales;f__Lachnospiraceae;g__Lachnospiraceae_FCS020_group	0	0	0.00967609	0	0.0191168	0	0.00723066	0	0	0	0	0	0.0392896	0.00403372	0	0.0208268	0	0	0	0	0	0	0.102232	0	0	0	0	0	0.00755572	0.0144342	0	0	0.00862887	0.0347423	0	0	0	0	0	0	0.0392042	0	0	0	0	0	0.0717581	0.00743163	0.00965997
d__Bacteria;p__Firmicutes;c__Clostridia;o__Lachnospirales;f__Lachnospiraceae;g__Lachnospiraceae_ND3007_group	0.204526	0.027697	0.0895039	0.0457875	0.267635	0.154268	0.354302	0.0373497	0	0.041684	0.367985	0.0318663	0.0785793	0.0181517	0.01374	0.0416536	0.115031	0	0.71968	0.0239311	0.0825268	0.00965577	0.468564	0.063619	0.0263158	0.0290149	0.0165166	0.507066	0	0.295901	0.0491449	0.0328472	0.302011	0.0694847	0.0713827	0.0404465	0.0429997	0.684008	0.0596608	0.196139	0.0980104	0.0343938	0.20488	0.0495939	0.259936	0.382392	0.0922604	0.386445	0.0965997
d__Bacteria;p__Firmicutes;c__Clostridia;o__Lachnospirales;f__Lachnospiraceae;g__Lachnospiraceae_NK3A20_group	0	0	0	0	0	0	0	0	0	0	0	0	0	0	0	0	0	0	0	0	0	0	0	0	0	0	0	0	0	0	0	0	0	0	0	0	0	0	0	0	0	0	0	0	0	0	0	0	0
d__Bacteria;p__Firmicutes;c__Clostridia;o__Lachnospirales;f__Lachnospiraceae;g__Lachnospiraceae_NK4A136_group	0.0131952	0.360061	0.0266093	0	0.401453	0	0.455531	0.0224098	0	0.234946	0.0511091	0.0106221	0.0314317	0.0221855	0	0.583151	0.16296	0.258216	1.23501	0.0877473	0.945307	0	0.051116	0.0999727	1.5	0	1.18094	0.349127	0.10578	0.599018	0.137606	0.0656944	0	0.15055	0.221286	0.0728038	0.593395	0.231214	0	0.691649	0.176419	0.0515907	0.139691	0.0309962	0	0	0.0512558	0	0.1449
d__Bacteria;p__Firmicutes;c__Clostridia;o__Lachnospirales;f__Lachnospiraceae;g__Lachnospiraceae_NK4B4_group	0	0	0	0	0	0	0	0	0	0	0	0	0	0	0	0	0	0	0	0	0	0	0	0	0	0	0	0	0	0	0	0	0	0	0	0	0	0	0	0	0	0	0	0	0	0	0	0	0
d__Bacteria;p__Firmicutes;c__Clostridia;o__Lachnospirales;f__Lachnospiraceae;g__Lachnospiraceae_UCG-001	0.131952	0	0.0145141	0.030525	0.0573504	0	0	0	0	0	0	0	0.125727	0.0242023	0	0	0.00958589	0.242567	0.0177699	0.0319081	0.0300098	0	0	0.0454422	0.0526316	0	0	0	0.0226672	0.0505196	0.0884608	0	0	0.0694847	0.0856592	0	0	0	0	0	0	0	0	0.0123985	0.503102	0.764784	0	0.0817479	0.00965997
d__Bacteria;p__Firmicutes;c__Clostridia;o__Lachnospirales;f__Lachnospiraceae;g__Lachnospiraceae_UCG-003	0	0	0	0	0.0318613	0	0.115691	0.0149399	0	1.12547	0	0.0106221	0	0	0	1.33292	0	0	0	0.167518	0	0	0	0	0	0	0	0.897756	0	0	0	0	0	0	0	0	0.0257998	0	0	0	0	0	0	0	0	0	0	0	0.241499
d__Bacteria;p__Firmicutes;c__Clostridia;o__Lachnospirales;f__Lachnospiraceae;g__Lachnospiraceae_UCG-004	0.0989642	0.145409	0.0701517	0.0228938	0.133818	0.642784	0	0.0149399	0.193151	0.0265262	0.255545	0	0.408612	0	0.01374	0.0624805	0	0.14867	0.0177699	0.21538	0.240078	0	0.051116	0.136326	0	0	0	0.074813	0.0302229	0.101039	0.0491449	0.0394166	0.163949	0	0.078521	0.0323572	0.0343997	0	0.579562	0.0412925	0.107811	0.11178	0.0838145	0.216974	0.276706	0.0622499	0.0307535	0.0743163	0.0772798
d__Bacteria;p__Firmicutes;c__Clostridia;o__Lachnospirales;f__Lachnospiraceae;g__Lachnospiraceae_UCG-008	0	0	0	0	0.0254891	0	0.0144613	0.0149399	0	0	0	0	0.0235738	0	0.01374	0	0	0	0	0.0159541	0.0150049	0.00965577	0	0	0	0	0	0	0.0151114	0	0	0	0.0172577	0	0	0	0	0.0289017	0	0	0.0196021	0	0.0372509	0.0185977	0	0	0.0512558	0	0
d__Bacteria;p__Firmicutes;c__Clostridia;o__Lachnospirales;f__Lachnospiraceae;g__Lachnospiraceae_UCG-010	0.0329881	0.955546	0.0701517	0.0686813	0.0382336	0.394241	0.339841	2.55472	0	0.21221	0.143105	0.90996	0.212164	0.00605058	0.210681	0.0416536	0.16296	0.0704225	0	0.0478622	0.120039	0.275189	0.0170387	0.063619	0.0657895	0.0435224	0.404658	0	0.0377786	0.0433025	0.147435	0.0394166	0.569506	0.173712	0.0142765	0.0404465	0.223598	0.0192678	0.170459	0.154847	0	0.352537	0.0745018	0.148782	0.0922355	0.0266785	0	0.148633	0.0289799
d__Bacteria;p__Firmicutes;c__Clostridia;o__Lachnospirales;f__Lachnospiraceae;g__Moryella	0.0197928	0.117712	0.00967609	0	0.0191168	0.0428522	0.021692	0	0	0	0	0	0.0550055	0	0	0	0.0191718	0	0	0.0319081	0.0450146	0.0241394	0.0340774	0.0181769	0.0263158	0	0	0.0166251	0	0.0360855	0.0491449	0	0	0.0463231	0	0	0.0773994	0.0385356	0	0	0	0.0429923	0	0	0	0.0355714	0.0205023	0	0
d__Bacteria;p__Firmicutes;c__Clostridia;o__Lachnospirales;f__Lachnospiraceae;g__Oribacterium	0	0	0	0	0	0	0	0	0	0	0	0	0	0	0	0	0	0	0	0	0	0	0	0	0	0	0	0	0	0	0	0	0	0	0	0	0	0	0	0	0	0	0	0	0	0	0	0	0
d__Bacteria;p__Firmicutes;c__Clostridia;o__Lachnospirales;f__Lachnospiraceae;g__Roseburia	0.844494	2.36117	1.19016	0.450244	1.8607	0.925609	0.361533	2.83857	0.661169	0.265262	1.1244	0.407181	3.94468	0.280344	0.187781	2.78038	0.354678	0.312989	1.63483	3.19081	3.29357	0.59383	1.44829	0.445333	1.92105	0.703612	0.792799	0.756442	0.596902	2.18678	1.09102	0.650374	6.4544	2.1077	1.54187	0.954538	0.627795	2.1869	0.588085	0.784557	1.31334	2.08942	0.558763	1.09107	1.71893	1.93864	0.604818	0.334423	1.12056
d__Bacteria;p__Firmicutes;c__Clostridia;o__Lachnospirales;f__Lachnospiraceae;g__Sellimonas	0	0	0	0.0152625	0	0	0	0	0	0	0	0	0	0	0	0	0	0	0	0	0	0	0	0	0	0	0	0	0	0	0	0	0	0	0	0	0	0	0	0	0	0	0	0	0	0	0	0	0
d__Bacteria;p__Firmicutes;c__Clostridia;o__Lachnospirales;f__Lachnospiraceae;g__Tuzzerella	0	0	0	0	0.0127445	0	0	0	0	0	0	0	0	0	0	0	0	0	0	0.0159541	0	0	0	0	0	0	0	0.0166251	0	0	0	0	0	0	0	0	0	0	0	0	0	0	0	0	0	0	0	0	0
d__Bacteria;p__Firmicutes;c__Clostridia;o__Lachnospirales;f__Lachnospiraceae;g__Tyzzerella	0.171538	0	0	0	0.133818	0	0.10846	0.0149399	0.0965753	0	0.296433	0	0	0	0	0.104134	0	0.0234742	0.0177699	0.0957243	0	0	0.0681547	0	0	0	0	0	0	0.0288684	0.0589739	0	0.069031	0	0.0642444	0	0	0.22158	0	0	0.0196021	0	0	0	0.134161	0	0.0410046	0.0966112	0
d__Bacteria;p__Firmicutes;c__Clostridia;o__Lachnospirales;f__Lachnospiraceae;g__[Bacteroides]_pectinophilus_group	0	0	0	0	0	0	0	0	0	0.0795786	0	0	0	0	0	0	0	0	0	0	0	0	0	0	0	0	0	0	0	0	0	0	0	0	0	0	0	0	0	0	0	0	0	0.297564	0	0	0	0	0
d__Bacteria;p__Firmicutes;c__Clostridia;o__Lachnospirales;f__Lachnospiraceae;g__[Eubacterium]_eligens_group	8.24701	8.86996	1.37159	1.49573	2.61263	4.03668	1.3449	0.620004	0.00742887	1.3642	3.92518	0.148709	2.41238	1.35331	0.0595402	1.85359	2.90452	1.22848	0.204354	0.797703	5.46178	0.0869019	2.98177	13.7417	1.36842	3.35123	0	0.232751	2.31961	4.03435	1.27777	1.58323	2.23488	1.36653	0.0999358	0	10.3199	0.61657	3.61374	2.91112	0.666471	5.59759	5.67145	0.179778	3.5888	4.77546	0.389544	0	2.74343
d__Bacteria;p__Firmicutes;c__Clostridia;o__Lachnospirales;f__Lachnospiraceae;g__[Eubacterium]_fissicatena_group	0	0	0	0	0	0	0	0	0	0	0	0.0070814	0	0	0	0	0	0	0	0	0	0	0	0	0	0	0	0	0	0	0	0	0	0	0	0	0	0	0	0	0	0	0	0	0	0	0	0	0
d__Bacteria;p__Firmicutes;c__Clostridia;o__Lachnospirales;f__Lachnospiraceae;g__[Eubacterium]_hallii_group	0.131952	0.166182	0.0749897	0	0.127445	0.0857045	0.144613	0.0597595	0.178293	0.0265262	0.275989	0.113302	0.117869	0.0181517	0.0458001	0.0416536	0.0479294	0.0391236	0.222124	0.0478622	0.0675219	0.0144837	0.025558	0	0.0263158	0.0580299	0.0412916	0.0249377	0.0604458	0.0938222	0	0.0262778	0.181206	0.0231616	0.142765	0.0485358	0.0343997	0.192678	0.0596608	0.0412925	0.0882094	0	0.065189	0.024797	0.226396	0.0622499	0.256279	0.133769	0.0772798
d__Bacteria;p__Firmicutes;c__Clostridia;o__Lachnospirales;f__Lachnospiraceae;g__[Eubacterium]_ruminantium_group	0	0	0	0	0.223029	0	0.0795372	0	0	0	1.58438	0.90996	0.0471476	0	1.67628	0	0	0	0	0	0	0	1.4994	1.23603	0	1.32018	0	0.0665004	0	0	0	0	0	0	0.135627	0	0.0773994	0.154143	0	0	0.0588062	0	1.67629	0.650921	0	0	0	0	0.0579598
d__Bacteria;p__Firmicutes;c__Clostridia;o__Lachnospirales;f__Lachnospiraceae;g__[Eubacterium]_ventriosum_group	0.0461833	0.0415455	0.0507995	0.0610501	0.0828395	0	0	0.283857	0.148577	0.109894	0	0.0177035	0.0864372	0.0161349	0	0.301989	0.0671012	0	0.906264	0.0398851	0	0	0.0596354	0.0181769	0.0263158	0.0435224	0.107358	0.0914381	0	0.144342	0	0.124819	0.362413	0.104227	0.149904	0.639055	0.0171999	0.0963391	0.579562	0.0412925	0.0392042	0.0515907	0	1.10966	0.0586953	0.133393	0.225525	0.133769	0.11592
d__Bacteria;p__Firmicutes;c__Clostridia;o__Lachnospirales;f__Lachnospiraceae;g__[Eubacterium]_xylanophilum_group	0	0	0.0266093	0.869963	0.286752	0	0.10846	0.709644	0	0.291788	0.102218	0	0.0235738	0.0645396	0.01374	0.708112	0.613497	0.312989	0.488672	0.223357	0	0	0.425967	0.0181769	0	0.290149	0.14865	0.822943	0.272006	0.663972	0	0.321903	0.0517732	0.0347423	0.478264	0	0.739594	0.809249	0	0	0	0.094583	0.810207	0.123985	0	0.115607	0	0	0.463679
d__Bacteria;p__Firmicutes;c__Clostridia;o__Lachnospirales;f__Lachnospiraceae;g__[Ruminococcus]_gnavus_group	0.00659761	0	0.0120951	0	0	0.0428522	0	0	0.0891464	0	0	0.0070814	0.00785793	0	0	0	0	0	0	0	0	0.00965577	0	0	0	0	0	0	0	0	0	0	0.0258866	0	0	0.339751	0	0	0.0426148	0	0	0	0	0	0.125776	0	0	0	0
d__Bacteria;p__Firmicutes;c__Clostridia;o__Lachnospirales;f__Lachnospiraceae;g__[Ruminococcus]_torques_group	0.257307	0.346212	0.270931	0.0610501	0.0318613	0.214261	0.404917	0.141929	0.624025	0.0151578	0.0102218	0.740006	0.0471476	0.0665564	0.0870202	0	0.277991	0.0234742	0.73745	0.0159541	0.0825268	0.284845	0.187425	0.063619	0.0263158	0.0435224	0.156908	0.108063	0.00755572	0.0505196	0.0294869	0.0919721	0.181206	0.0115808	0	0.0647144	0	0.105973	0.0511378	0.443894	0.0980104	0.0515907	0.0372509	0.0743909	0.335402	0.0800356	0.297283	0.059453	0.0386399
d__Bacteria;p__Firmicutes;c__Clostridia;o__Monoglobales;f__Monoglobaceae;g__Monoglobus	0.0923666	0.0415455	0.0483805	0	1.08966	0.0685636	0.166305	0.0821693	0.0297155	0.0757892	0.838189	0.0106221	0.0471476	0.0181517	0.224421	0.322816	0.0671012	0.219092	0.417592	0.0398851	0.0225073	0.0337952	0.502641	0.0181769	0	0.0725374	0.0412916	0.141313	0.702682	0.108256	0.0393159	0.34818	0.448701	0.231616	0.078521	0.0323572	0.163399	0.26975	1.32958	0.258078	0	0.154772	0.121065	0.0123985	0.477947	0.346821	0	0	0.1449
d__Bacteria;p__Firmicutes;c__Clostridia;o__Oscillospirales;__;__	0.0131952	0	0.00483805	0.0839438	0	0.0171409	0	0.0373497	0	0.00757892	0	0.0247849	0	0.00403372	0.01374	0	0	0	0.0355398	0.0239311	0	0	0	0	0	0	0	0	0	0.0216513	0	0.0262778	0	0	0.0214148	0	0	0	0	0	0	0	0.0186254	0	0	0	0	0	0
d__Bacteria;p__Firmicutes;c__Clostridia;o__Oscillospirales;f__Butyricicoccaceae;__	0	0	0	0	0	0	0.0578453	0	0	0	0	0	0	0	0	0	0	0	0	0.0159541	0	0	0	0	0	0	0	0	0	0	0	0	0	0	0	0	0	0	0	0	0	0	0	0	0	0	0.0205023	0	0
d__Bacteria;p__Firmicutes;c__Clostridia;o__Oscillospirales;f__Butyricicoccaceae;g__Butyricicoccus	0.0329881	0.408531	0.227388	0.0686813	0.159307	0.0514227	0.0578453	0.0672294	0.0445732	0.106105	0.122662	0.0495698	0.165017	0.0504215	0.265641	0.645632	0.0958589	0.0469484	0	0.167518	0.0225073	0.0579346	0.0340774	0	0.0263158	0.0870448	0.024775	0.0415628	0.0982244	0.0216513	0.216237	0.11168	0.069031	0.497973	0.0356913	0.291215	0.0859993	0.192678	0.0511378	0.144524	0	0.0343938	0.065189	0.148782	0.176086	0	0.133265	0.141201	0.0193199
d__Bacteria;p__Firmicutes;c__Clostridia;o__Oscillospirales;f__Butyricicoccaceae;g__UCG-009	0	0.0138485	0	0	0	0	0	0	0	0	0	0	0	0	0	0	0	0	0	0	0	0	0	0	0	0	0	0	0	0	0.019658	0	0	0	0.0285531	0	0	0	0	0	0	0	0	0	0	0	0.0410046	0	0
d__Bacteria;p__Firmicutes;c__Clostridia;o__Oscillospirales;f__Butyricicoccaceae;g__uncultured	0	0	0	0	0	0	0	0	0	0	0	0	0	0	0	0	0	0	0	0	0	0	0	0	0	0	0	0	0	0	0	0	0	0	0	0	0	0	0	0	0	0	0	0	0	0	0.0205023	0	0
d__Bacteria;p__Firmicutes;c__Clostridia;o__Oscillospirales;f__Ethanoligenenaceae;g__Acetanaerobacterium	0	0	0	0	0	0	0.0144613	0	0	0	0	0	0	0	0	0	0	0	0	0	0	0	0	0	0	0	0	0	0	0	0	0	0	0	0	0	0	0	0	0	0	0	0	0	0	0	0	0	0
d__Bacteria;p__Firmicutes;c__Clostridia;o__Oscillospirales;f__Oscillospiraceae;__	0.178136	1.19097	0.0556375	0.0915751	0.121073	0.145698	0.159074	0.224098	0	0.132631	0.102218	0.15225	0.0314317	0.0484047	0.14656	0.135374	0.48888	0.140845	0.75522	0.21538	0.0525171	0.125525	0.0766741	0.0454422	0.118421	0.188597	0.140391	0.074813	0.10578	0.303118	0.265382	0.0459861	0.0345155	0.15055	0.228425	0.0161786	0.171999	0.0867052	0.0255689	0.278724	0.245026	0.0601892	0.577389	0.123985	0.0503102	0.00889284	0.194772	0.156064	0.0676198
d__Bacteria;p__Firmicutes;c__Clostridia;o__Oscillospirales;f__Oscillospiraceae;g__Colidextribacter	0.0989642	0.214652	0.256416	0.030525	0.0892118	0.497086	0.0795372	0.0224098	0.237724	0.0644208	0.367985	0.15225	0.22788	0.217821	0.0458001	0.260335	0.0383436	0.0704225	0.186584	0.0797703	0.127541	0.043451	0.221503	0.29083	0	0.0797911	0.0743249	0.0498753	0.113336	0.627887	0.0491449	0.137958	0.241608	0.0926462	0.0927975	0.0161786	0.189198	0.202312	0.153413	0.0722618	0.0882094	0.171969	0.0931272	0.0681917	0.0251551	0.0355714	0.0615069	0.141201	0.0579598
d__Bacteria;p__Firmicutes;c__Clostridia;o__Oscillospirales;f__Oscillospiraceae;g__Flavonifractor	0.16494	0.0138485	0.183846	0	0	0.0685636	0	0.0522895	0.0445732	0.00378946	0.0204436	0.0849768	0	0.151265	0.00916003	0	0	0.0704225	0.106619	0	0	0.0627625	0	0	0.0263158	0.0145075	0.0165166	0	0.0226672	0.079388	0.019658	0.0328472	0	0	0.0713827	0	0.0601995	0.0192678	0.0170459	0.0309693	0	0	0	0	0.0754654	0	0.0205023	0.0148633	0.0193199
d__Bacteria;p__Firmicutes;c__Clostridia;o__Oscillospirales;f__Oscillospiraceae;g__Intestinimonas	0.0725737	0	0	0.0152625	0	0	0	0.194218	0	0	0.0204436	0.0460291	0	0.0161349	0.00916003	0	0.0383436	0	0.0266548	0	0.0150049	0.0531067	0	0	0	0.0290149	0.0660666	0.0249377	0.0151114	0.108256	0.108119	0.0525555	0	0.0231616	0.0356913	0	0.275198	0	0	0.0206462	0	0	0.0838145	0	0.0670803	0	0	0.0148633	0.0386399
d__Bacteria;p__Firmicutes;c__Clostridia;o__Oscillospirales;f__Oscillospiraceae;g__NK4A214_group	0.0263904	0.200803	0	1.37363	0.318613	0.077134	0.137383	0	0	0.0227367	0	0.0920582	0.0707214	0	0.12824	1.21837	0.0958589	0.0704225	0.0799645	0.207403	0.457649	0.0144837	0.12779	0	0.0394737	0	0.231233	0.939318	0.15867	0.0649538	0.265382	0.059125	0	0.636943	0.0713827	0	0	0.327553	0	0.0206462	1.08792	0	0.40976	0.173579	0	0	0.133265	0.178359	0.193199
d__Bacteria;p__Firmicutes;c__Clostridia;o__Oscillospirales;f__Oscillospiraceae;g__Oscillibacter	0.349673	0.152333	0.406396	0.335775	0.191168	0.239973	0.166305	0.814223	0.497734	0.253894	0.204436	0.545268	0.141443	0.110927	0.10076	0.0833073	0.287577	0.406886	1.05731	0.0319081	0.112537	0.173804	0.0170387	0.063619	0.197368	0.892209	0.644149	0.141313	0.234227	0.627887	0.28504	1.11024	0.189835	0.220035	0.592476	0.0728038	0.180599	0.163776	0.161936	0.361309	0.215623	0.0515907	0.0745018	0.0867894	0	0.0622499	0.512558	0.312128	0.12558
d__Bacteria;p__Firmicutes;c__Clostridia;o__Oscillospirales;f__Oscillospiraceae;g__Oscillospira	0	0	0.00483805	0	0	0	0	0	0	0	0	0.0141628	0	0	0	0.0520671	0	0.0156495	0	0	0	0	0	0	0	0.0145075	0	0	0.0226672	0	0.019658	0.0197083	0	0	0	0	0	0	0	0	0	0	0	0	0	0	0	0	0
d__Bacteria;p__Firmicutes;c__Clostridia;o__Oscillospirales;f__Oscillospiraceae;g__Pseudoflavonifractor	0	0	0	0	0	0	0	0	0	0	0	0	0	0	0	0	0	0	0	0	0	0	0	0	0	0	0	0	0	0.0288684	0	0	0	0	0	0	0	0	0	0	0	0	0	0	0	0	0	0	0
d__Bacteria;p__Firmicutes;c__Clostridia;o__Oscillospirales;f__Oscillospiraceae;g__UCG-002	1.08861	4.31381	0	9.74512	3.19888	2.7254	2.28489	6.39426	0	2.0501	0.5622	0.219523	0.856514	0	5.06091	3.01989	6.91143	2.54304	1.35051	3.41417	1.51549	2.18703	3.31402	0.917931	5.13158	2.53155	2.2793	3.93184	2.84851	0.433025	0.815805	2.65405	1.03546	1.21598	5.02534	0	0.189198	2.158	0	0.836172	2.59728	1.76268	3.93928	2.4301	0	0.96932	3.33162	2.34096	3.08153
d__Bacteria;p__Firmicutes;c__Clostridia;o__Oscillospirales;f__Oscillospiraceae;g__UCG-003	0.785116	0.789364	0	0	0.426942	0.359959	0.0867679	0.0298797	0	0.189473	0.275989	0.169954	1.22584	0	0.0595402	0.145788	0.16296	1.21283	0	0.80568	0.772751	0.656592	0.281138	0.436245	0.671053	0.369941	0.553307	0.374065	1.02758	1.06091	0.353843	0.0328472	0.629908	0.532716	0.0285531	0	0.369797	0.202312	0.127845	0.216785	0.176419	0.395529	0.195567	0.216974	0.218011	0.275678	0.297283	0.178359	0.222179
d__Bacteria;p__Firmicutes;c__Clostridia;o__Oscillospirales;f__Oscillospiraceae;g__UCG-005	0.0461833	0.027697	0	0.915751	0.968585	0.522797	1.19306	0.231568	0	0.378946	0.255545	0.0601919	0.0864372	0	0.622882	0.447777	1.38995	0.0938967	0.328743	1.09285	0.105034	0.25105	0.366332	0.136326	0.394737	0.42797	0.0990998	2.06983	0.173782	0.317552	0.108119	0.210222	0.069031	0.370585	1.01363	0	0.980392	0.240848	0	0.908434	0.333235	0.0773861	0.698454	0.309962	0	0	0.563813	0.185791	0.222179
d__Bacteria;p__Firmicutes;c__Clostridia;o__Oscillospirales;f__Oscillospiraceae;g__UCG-007	0	0	0	0	0.0127445	0	0	0	0	0	0	0	0	0	0.00916003	0	0	0	0	0	0	0	0	0	0	0.0145075	0	0	0	0	0	0	0	0	0	0	0	0	0	0	0	0	0	0	0	0	0.0205023	0.0148633	0
d__Bacteria;p__Firmicutes;c__Clostridia;o__Oscillospirales;f__Oscillospiraceae;g__uncultured	0.197928	0.166182	0.208036	0.0457875	0	0.205691	0.0506146	0.351087	0	0.00757892	0.22488	0.145169	0.117869	0.217821	0.0458001	0	0.0958589	0.0704225	0.142159	0.0239311	0.0150049	0.130353	0.051116	0.0181769	0.184211	0.0652836	0.165166	0.074813	0.0755572	0.39694	0.117948	0.177375	0.15532	0.138969	0.121351	0.396376	0.137599	0.0578035	0.153413	0.206462	0.0196021	0.0515907	0.0372509	0.0433947	0.0335402	0.0177857	0.0512558	0.0966112	0.0193199
d__Bacteria;p__Firmicutes;c__Clostridia;o__Oscillospirales;f__Oscillospirales;g__Hydrogenoanaerobacterium	0	0	0	0.030525	0.0127445	0	0	0	0	0.00757892	0	0	0	0	0.01374	0	0	0	0	0	0	0	0	0	0	0	0	0	0	0	0	0	0	0	0	0	0	0	0	0	0	0	0	0	0	0	0	0.0371581	0
d__Bacteria;p__Firmicutes;c__Clostridia;o__Oscillospirales;f__Ruminococcaceae;__	0.0263904	0	0.0169332	0.267094	0.184796	0.0342818	0.0650759	0.0298797	0	0.00757892	0.0715527	0	0	0.0100843	0.10534	0.0416536	0.16296	0.0625978	0.168814	0.0638162	0	0.0241394	0.136309	0	0.394737	0.0507761	0	0.133001	0.226672	0.0649538	0.0393159	0.0131389	0	0.0231616	0.149904	0	0.0171999	0.154143	0.00852297	0.0206462	0	0	0.0186254	0.793503	0	0	0	0.0668847	0.0579598
d__Bacteria;p__Firmicutes;c__Clostridia;o__Oscillospirales;f__Ruminococcaceae;g__Anaerofilum	0	0.0207727	0	0	0	0	0.0433839	0	0	0.0151578	0	0.0070814	0	0	0	0	0	0	0	0	0	0.0241394	0	0	0	0	0	0	0	0.0288684	0	0	0	0	0	0	0.0257998	0	0	0	0	0	0	0	0	0	0	0	0
d__Bacteria;p__Firmicutes;c__Clostridia;o__Oscillospirales;f__Ruminococcaceae;g__Anaerotruncus	0	0	0	0.030525	0.0254891	0.0171409	0	0.0149399	0	0.0189473	0.0408873	0.0283256	0	0.00806744	0	0	0	0.0156495	0.124389	0	0	0.0337952	0.0170387	0	0	0.0362687	0.0330333	0.0166251	0	0.0144342	0	0.0262778	0	0	0.0499679	0	0	0	0	0	0	0	0.0372509	0	0.0251551	0	0	0.0148633	0.0193199
d__Bacteria;p__Firmicutes;c__Clostridia;o__Oscillospirales;f__Ruminococcaceae;g__Angelakisella	0	0	0	0	0	0	0	0	0	0	0	0	0	0	0	0	0	0	0	0	0	0.00965577	0	0	0.0263158	0	0	0	0	0	0	0	0	0	0	0	0	0	0	0	0.0294031	0	0	0	0	0	0	0.0148633	0
d__Bacteria;p__Firmicutes;c__Clostridia;o__Oscillospirales;f__Ruminococcaceae;g__CAG-352	0.0131952	16.8398	0	0	1.57395	0.368529	0	0.493016	0	1.29599	0	0	0.942951	0	0	0	0	0	0	1.86662	0	0	1.4994	0.145415	0	0	6.29284	0	0	0	0.186751	0	0	0	2.96952	0	1.01479	1.31021	0	0	0	0	1.35034	0.179778	0	0	0	0.0817479	0
d__Bacteria;p__Firmicutes;c__Clostridia;o__Oscillospirales;f__Ruminococcaceae;g__Candidatus_Soleaferrea	0	0	0.00483805	0	0	0	0	0	0	0	0.0204436	0	0	0	0	0	0	0	0	0	0	0	0	0	0	0	0	0	0	0	0	0	0	0	0	0	0	0	0	0	0	0	0	0	0	0	0	0	0
d__Bacteria;p__Firmicutes;c__Clostridia;o__Oscillospirales;f__Ruminococcaceae;g__DTU089	0	0.0415455	0.0145141	0	0.0127445	0	0.0650759	0	0	0	0.0306654	0.0070814	0	0.00806744	0	0.0208268	0	0	0.533096	0	0	0.0482789	0	0	0.0263158	0	0	0	0	0.0144342	0	0.0131389	0.0345155	0	0.0285531	0	0	0	0	0	0.0588062	0.0171969	0	0	0	0	0.0922604	0	0.0579598
d__Bacteria;p__Firmicutes;c__Clostridia;o__Oscillospirales;f__Ruminococcaceae;g__Faecalibacterium	1.55704	10.8641	0.878105	8.82937	6.38501	3.25677	5.34346	2.47255	0.0445732	1.08	4.16028	0.871012	2.56168	0.399338	0.448841	3.19692	3.3934	1.62754	5.96179	8.02489	2.64836	0.506928	4.02113	2.94465	2.46053	1.00827	2.58485	4.64672	2.19116	3.90445	0.402988	2.06937	2.99422	1.36653	5.13955	8.14593	6.75955	1.83044	2.12222	0.877465	3.29315	0.455718	3.75303	3.34759	3.88227	3.13917	4.20297	3.15101	2.99459
d__Bacteria;p__Firmicutes;c__Clostridia;o__Oscillospirales;f__Ruminococcaceae;g__Fournierella	0	0	0	0	0	0	0.0650759	0	0	0.0568419	0	0	0	0	0.0229001	0	0.0191718	0	0	0.0239311	0.217571	0	0	0.0545306	0	0.166836	0	0	0	0	0	0	0	0	0	0	0	0	0	0	0	0	0	0.198376	0	0	0	0	0
d__Bacteria;p__Firmicutes;c__Clostridia;o__Oscillospirales;f__Ruminococcaceae;g__Harryflintia	0	0	0	0	0	0	0	0	0	0	0	0	0	0	0	0	0	0	0	0	0	0.00965577	0	0	0	0	0	0	0	0	0	0	0	0	0	0	0.0343997	0	0	0	0	0	0	0	0	0	0	0	0
d__Bacteria;p__Firmicutes;c__Clostridia;o__Oscillospirales;f__Ruminococcaceae;g__Incertae_Sedis	0	0	0.0459614	0.0839438	0.0127445	0.0857045	0.0361533	0.0149399	0.0148577	0.0265262	0.306654	0.035407	0.0314317	0.0342866	0.0183201	0.0416536	0.0575153	0.0704225	0.515327	0.0877473	0.127541	0	0	0	0.131579	0	0	0.0831255	0.0377786	0.0288684	0.117948	0.0197083	0.069031	0.0463231	0.0927975	0.0242679	0.0945992	0.154143	0.0170459	0	0	0.0429923	0.0372509	0.0185977	0.0419252	0.0177857	0.0205023	0.0966112	0.15456
d__Bacteria;p__Firmicutes;c__Clostridia;o__Oscillospirales;f__Ruminococcaceae;g__Negativibacillus	0	0	0.106437	0.160256	0	0	0.0144613	0.0373497	0	0	0.0408873	0.131006	0	0.0262192	0	0	0	0	0.00888494	0	0	0.0193115	0.025558	0	0	0	0.024775	0	0	0.0360855	0	0	0	0	0	0	0	0	0	0	0	0	0	0	0	0	0.0307535	0	0
d__Bacteria;p__Firmicutes;c__Clostridia;o__Oscillospirales;f__Ruminococcaceae;g__Paludicola	0	0	0	0.0152625	0	0	0	0	0	0	0	0.0106221	0	0	0	0	0	0	0	0	0	0.0289673	0	0	0	0	0	0	0	0	0	0	0	0	0	0	0	0	0	0	0	0	0	0	0	0	0	0	0
d__Bacteria;p__Firmicutes;c__Clostridia;o__Oscillospirales;f__Ruminococcaceae;g__Phocea	0	0	0	0	0	0	0	0	0	0	0	0	0	0	0.00916003	0	0	0	0	0	0	0.00965577	0	0	0	0	0	0	0	0	0	0	0	0	0	0	0	0	0	0	0	0	0	0	0	0	0	0	0
d__Bacteria;p__Firmicutes;c__Clostridia;o__Oscillospirales;f__Ruminococcaceae;g__Ruminococcus	0	0.346212	0.149979	3.40354	0.47792	0	1.74982	0.0971091	0	0.606313	2.22836	0.0814361	0.0942951	0.38522	0.210681	1.78069	2.77991	7.69953	7.49889	4.11615	0.900293	0.926954	2.39393	0.708898	0.210526	0.819672	0.140391	4.18953	3.6343	1.63828	1.03204	0.597819	2.43334	0.312681	3.79756	0	1.42759	1.66667	2.412	8.04171	0.499853	0.472915	8.94953	6.80677	0	5.67363	0.830343	0.341855	0.782457
d__Bacteria;p__Firmicutes;c__Clostridia;o__Oscillospirales;f__Ruminococcaceae;g__Subdoligranulum	1.26014	0.463925	0.355596	1.81624	1.19161	1.217	1.20752	0.478076	0	0.197052	2.65767	1.27465	0.18859	0.320681	0.577082	4.41529	0.920245	1.79186	3.53621	1.40396	5.8369	0.0917298	2.16391	0.418068	1.60526	0.406209	3.25378	1.82876	1.54892	2.028	4.37389	1.62922	0.53499	0.648523	1.64894	0.994985	0.223598	3.09249	0.553993	0.433571	1.35254	0.404127	0.596014	0.334759	0.763039	1.25389	1.52742	2.54905	6.1534
d__Bacteria;p__Firmicutes;c__Clostridia;o__Oscillospirales;f__Ruminococcaceae;g__UBA1819	0.0131952	0.027697	0.00725707	0.0381563	0.0254891	0.0342818	0.867679	0.455666	0.0297155	0.0151578	0	0.0637326	0	0.0524384	0	0	0	0.0312989	0.195469	0	0	0.0289673	0	0	0.118421	0	0.0412916	0.0166251	0.0906687	0.0577367	0.0393159	0.170805	0	0	0.0999358	0	0.146199	0.0674374	0	0.0309693	0	0.0171969	0	0	0	0	0.0205023	0.0148633	0.0579598
d__Bacteria;p__Firmicutes;c__Clostridia;o__Oscillospirales;f__Ruminococcaceae;g__[Eubacterium]_siraeum_group	0.112159	0	0	0.0686813	1.12789	2.63113	0.137383	0.373497	0	5.36966	0.153327	0.219523	0.0157159	0	0.0687002	1.24961	0	0	0.115504	0.0717932	0.0150049	0.0675904	0	1.07243	0	0.435224	0.140391	0.739817	0	0.108256	0.304698	0.860597	0	0	0.542508	0	0.266598	1.1657	0	0	0	0.429923	0	1.87217	0	0.0177857	0.0410046	0.810048	0.463679
d__Bacteria;p__Firmicutes;c__Clostridia;o__Oscillospirales;f__Ruminococcaceae;g__uncultured	0.0329881	0.103864	0.0556375	0.282357	1.1725	0.0685636	0.274765	0.0522895	0	0.0151578	0.11244	0.0389477	0.0235738	0.0403372	0.311441	0	0.65184	0.0469484	0.364283	0.167518	0.0300098	0.0917298	0.0681547	0.0363537	0.223684	0.0435224	0.107358	0.706567	0.151114	0.0938222	0.0491449	0.0525555	0.0258866	0.0231616	0.0642444	0.0161786	0.120399	0.597303	0	0.0825849	0.127414	0.0343938	0.0372509	0.0619924	0.0838504	0	0.225525	1.8802	0.0193199
d__Bacteria;p__Firmicutes;c__Clostridia;o__Oscillospirales;f__UCG-010;g__UCG-010	0	0	0	0.0534188	1.80972	0.137127	0.173536	0	0	0.413051	0	0.0106221	0	0	1.36942	0.104134	0.0287577	0	0.0710795	0.614231	0	0	1.20123	0	0.0263158	0.0290149	0.0743249	1.03076	0.136003	0.0144342	0	0.0197083	0	0	0.0285531	0	0	0.337187	0	0.1342	0.0294031	0	0.810207	1.05387	0	0	0.0820092	1.50862	0.0482998
d__Bacteria;p__Firmicutes;c__Clostridia;o__Oscillospirales;f__[Clostridium]_methylpentosum_group;g__[Clostridium]_methylpentosum_group	0.0131952	0.0138485	0	0.00763126	0	0	0	0	0	0	0	0.0035407	0	0	0	0	0	0	0.0355398	0	0	0	0	0	0	0	0	0	0	0.0288684	0	0	0.0172577	0	0	0	0.0171999	0	0	0.0206462	0	0.0171969	0	0	0	0	0	0	0
d__Bacteria;p__Firmicutes;c__Clostridia;o__Oscillospirales;f__[Eubacterium]_coprostanoligenes_group;g__[Eubacterium]_coprostanoligenes_group	0.16494	1.80723	0.0483805	1.60256	0.688205	0.334248	3.50687	0.791813	0	0.318314	0.44976	0.148709	0.589345	0.0463878	16.2178	0.801833	1.23658	0.438185	16.1884	1.99426	1.2154	0.75315	0.460044	0.454422	0.592105	0.0652836	0.412916	3.54115	0.26445	0.17321	1.61195	0.473	1.00958	1.36653	4.16875	0	2.82078	0.337187	1.30401	0.0825849	0.215623	4.24764	3.31533	0.40915	1.21583	0.995998	0.430548	2.54905	0.280139
d__Bacteria;p__Firmicutes;c__Clostridia;o__Oscillospirales;f__uncultured;g__uncultured	0	0	0	0	0	0	0	0	0	0.00757892	0	0	0	0	0.01374	0	0	0	0	0	0	0.00965577	0	0	0	0	0	0.0249377	0	0	0	0	0	0	0.0142765	0	0	0	0	0	0	0	0	0	0	0	0	0	0
d__Bacteria;p__Firmicutes;c__Clostridia;o__Peptococcales;f__Peptococcaceae;__	0	0	0	0	0	0	0	0	0	0	0	0	0	0	0	0.218682	0	0	0	0.0398851	0	0	0	0	0	0	0	0	0	0	0	0	0	0.0231616	0	0	0.0171999	0	0	0	0	0	0	0	0	0	0	0.0148633	0
d__Bacteria;p__Firmicutes;c__Clostridia;o__Peptococcales;f__Peptococcaceae;g__Peptococcus	0	0	0	0	0	0	0	0	0	0	0	0	0	0	0	0	0	0	0	0	0	0	0	0	0	0	0	0	0	0	0	0	0	0	0.0428296	0	0	0.0192678	0	0	0	0	0.0186254	0	0	0	0	0	0
d__Bacteria;p__Firmicutes;c__Clostridia;o__Peptococcales;f__Peptococcaceae;g__uncultured	0	0	0	0.0152625	0.0127445	0	0.0289226	0	0	0	0	0.0070814	0	0	0	0	0	0	0.0444247	0.111678	0	0	0	0	0	0	0.0330333	0	0	0	0	0.183944	0	0	0.0142765	0	0.0171999	0	0	0.0516156	0	0	0.0186254	0.0185977	0	0	0	0	0.0579598
d__Bacteria;p__Firmicutes;c__Clostridia;o__Peptostreptococcales-Tissierellales;f__Anaerovoracaceae;__	0	0	0	0.0152625	0.0127445	0	0.0361533	0.0373497	0	0	0	0.0070814	0	0	0	0	0	0	0.328743	0.0159541	0	0	0	0	0	0	0	0.0415628	0	0.0288684	0	0.059125	0	0	0.0927975	0	0.0171999	0.0385356	0	0	0.0490052	0	0	0.0185977	0	0	0.0410046	0	0
d__Bacteria;p__Firmicutes;c__Clostridia;o__Peptostreptococcales-Tissierellales;f__Anaerovoracaceae;g__Family_XIII_AD3011_group	0	0.055394	0.00967609	0.0534188	0.127445	0.0257113	0.0506146	0	0	0.00757892	0	0	0.0157159	0.014118	0.361821	0	0.0383436	0.0156495	0.248778	0.103701	0	0.0289673	0.025558	0	0	0.0145075	0.024775	0.0166251	0	0.0288684	0	0.0131389	0	0	0	0	0.0171999	0.0192678	0	0	0.0588062	0	0.0186254	0.117786	0	0	0.0615069	0.0445898	0
d__Bacteria;p__Firmicutes;c__Clostridia;o__Peptostreptococcales-Tissierellales;f__Anaerovoracaceae;g__Family_XIII_UCG-001	0	0.353137	0.00725707	0.0152625	0.0254891	0.0257113	0.390456	0.224098	0	0	0.0306654	0.0424884	0.0314317	0.0100843	0.407621	0	0.0671012	0	0.0355398	0.0398851	0.0150049	0.164148	0.0340774	0	0	0	0.0330333	0.0166251	0	0	0	0.0328472	0.37967	0	0	0	0.0343997	0.0385356	0.0340919	0.196139	0.0196021	0.154772	0.0279382	0.0185977	0	0	0.0205023	0	0
d__Bacteria;p__Firmicutes;c__Clostridia;o__Peptostreptococcales-Tissierellales;f__Anaerovoracaceae;g__Mogibacterium	0	0	0	0	0	0	0	0	0	0	0	0	0	0	0	0	0	0	0	0	0	0	0	0	0	0	0	0	0	0	0	0	0	0	0	0	0	0	0	0	0	0	0	0	0	0	0	0	0
d__Bacteria;p__Firmicutes;c__Clostridia;o__Peptostreptococcales-Tissierellales;f__Anaerovoracaceae;g__[Eubacterium]_brachy_group	0	0	0	0	0	0	0	0	0	0	0	0	0	0	0	0	0	0	0	0	0	0	0	0	0	0.0145075	0	0	0	0	0	0	0	0	0	0	0	0	0	0	0	0	0	0	0	0	0	0	0
d__Bacteria;p__Firmicutes;c__Clostridia;o__Peptostreptococcales-Tissierellales;f__Anaerovoracaceae;g__[Eubacterium]_nodatum_group	0	0	0	0	0	0	0	0	0	0	0.0204436	0.0283256	0	0	0	0	0	0	0	0	0	0	0	0	0	0	0	0	0	0	0	0.0262778	0	0	0.0214148	0	0	0	0	0	0	0	0	0	0	0	0	0	0
d__Bacteria;p__Firmicutes;c__Clostridia;o__Peptostreptococcales-Tissierellales;f__Peptostreptococcaceae;__	0.0131952	0	0	0.0915751	0.223029	0	0.0144613	0	0	0	0.0715527	0	0	0.00403372	0	0.0728939	0	0.0156495	0.0444247	0.406828	0	0	0	0	0.0131579	0	0	0.0166251	0	0.0938222	0	0.0328472	0.0172577	0	0	0	0	0	0	0	0.0196021	0	0	0	0.0167701	0	0.0307535	0	0.0193199
d__Bacteria;p__Firmicutes;c__Clostridia;o__Peptostreptococcales-Tissierellales;f__Peptostreptococcaceae;g__Intestinibacter	0	0	0	0.1221	0	0.0257113	0.0433839	0	0	0	0	0	0	0	0	0	0.0191718	0	0.00888494	0.175495	0	0	0	0	0.0657895	0	0	0.0249377	0	0	0	0.0197083	0	0	0	0	0	0.0192678	0	0	0	0	0	0	0.0167701	0	0.0102512	0	0
d__Bacteria;p__Firmicutes;c__Clostridia;o__Peptostreptococcales-Tissierellales;f__Peptostreptococcaceae;g__Romboutsia	0.0131952	0	0.12337	0.1221	0	0.0171409	0.477223	0.171808	0	0	0.0204436	0.262012	0.0864372	0.0181517	0.0595402	0.0416536	0.0191718	0.0391236	0.222124	0.0957243	0.0150049	0	0	0.0181769	0.973684	0	0	0.0415628	0	0	0.0393159	0.0131389	0.0776598	0.0463231	0.0142765	0.687591	0.0171999	0.0192678	1.32106	0	0	0.0601892	0	0	0	0.346821	0.0307535	0.0148633	0.0772798
d__Bacteria;p__Firmicutes;c__Clostridia;o__Peptostreptococcales-Tissierellales;f__Peptostreptococcales-Tissierellales;g__Fenollaria	0	0	0	0	0	0	0	0	0	0	0	0	0	0	0	0	0	0	0	0	0	0	0	0	0	0	0	0	0	0	0	0	0	0	0	0	0	0	0	0	0	0	0	0	0	0	0	0	0
d__Bacteria;p__Firmicutes;c__Clostridia;o__uncultured;f__uncultured;g__uncultured	0	0	0	0	0	0	0.0506146	0	0	0	0	0	0	0	0	0	0	0	0	0	0	0	0	0	0	0	0	0	0	0	0	0	0	0	0	0	0	0	0	0	0	0	0	0	0	0	0	0	0
d__Bacteria;p__Firmicutes;c__Incertae_Sedis;o__DTU014;f__DTU014;g__DTU014	0	0	0	0	0.0254891	0	0	0	0	0	0	0	0	0	0	0	0	0	0	0	0	0	0.0681547	0	0	0	0	0.0332502	0	0.0144342	0	0.0197083	0	0	0	0	0.0601995	0.0192678	0	0.0309693	0	0	0.0186254	0.0123985	0	0	0	0.059453	0
d__Bacteria;p__Firmicutes;c__Negativicutes;o__Acidaminococcales;f__Acidaminococcaceae;g__Acidaminococcus	0	0	4.00348	0	0	0	0.0578453	0	0	0	0.950629	0	0	6.21395	0	0	0	0	0	0	0	0	0	0	0	0	0	0	0	0.151559	4.31492	0	0	0	0	0	0.0171999	0	0	0	1.29374	0	0	0	0	0	0.840595	0.0668847	0
d__Bacteria;p__Firmicutes;c__Negativicutes;o__Acidaminococcales;f__Acidaminococcaceae;g__Phascolarctobacterium	2.33555	0	0	0	0	3.77957	0	0.246508	0	4.14946	0	0	1.92519	0	1.73124	0.301989	3.94939	0	0	0	0.202566	2.93053	2.97325	3.39907	1.42105	0	5.97077	0	0	3.03118	0	0.722638	3.83985	3.54372	0	0	0	2.7264	7.13373	0.598741	0	5.76956	2.30955	0.0371955	0	1.52957	0.0205023	0	0
d__Bacteria;p__Firmicutes;c__Negativicutes;o__Acidaminococcales;f__Acidaminococcaceae;g__Succiniclasticum	0	0	0	0	0	0	0	0	0	0	0	0.431965	0	0	0	0	0	0	0	0.143586	0	0	0	0	0	0	0	0	0	0	0	0	0	0	0	0	0	0	0	0	0	0	0	0	0	0	0	0	0
d__Bacteria;p__Firmicutes;c__Negativicutes;o__Veillonellales-Selenomonadales;f__Selenomonadaceae;g__Megamonas	0	0	0	0	0	0	0	1.15784	0	0	0	0	0	0	0	0	0	0	0	0	0	0	0	0	0	0	0	0	0	0	0	0	0	0	0	0	0	0	0	0	0	0	0	0	0	0	0	0	0
d__Bacteria;p__Firmicutes;c__Negativicutes;o__Veillonellales-Selenomonadales;f__Selenomonadaceae;g__Mitsuokella	0	0	0	0	0	0	0.44107	0	0	0	0	0	0	0	0	0	0	0	0	0.0478622	0	0	0	0	0	0	0	0	0	0	0	0	0	0	0	0	0	0	0	0	1.872	0	0	0	0	0	0.389544	0	0
d__Bacteria;p__Firmicutes;c__Negativicutes;o__Veillonellales-Selenomonadales;f__Selenomonadaceae;g__Selenomonas	0	0	0	0	0	0	0	0	0	0	0	0	0	0	0	0	0	0	0	0	0	0	0	0	0	0	0	0	0	0	0	0	0	0	0	0	0	0	0	0	0	0	0	0	0	0	0	0	0
d__Bacteria;p__Firmicutes;c__Negativicutes;o__Veillonellales-Selenomonadales;f__Selenomonadaceae;g__uncultured	0	0	0	0	0	0	0	0	0	0	0	0	0	0	0	0	0	0	0	0	0	0	0	0	0	0	0	0	0	0	0	0	0	0	0	0	0	0	0	0	0	0	0	0	0	0	0	0	0
d__Bacteria;p__Firmicutes;c__Negativicutes;o__Veillonellales-Selenomonadales;f__Veillonellaceae;g__Allisonella	0	0	0.0169332	0	0	0	0.0650759	0.126989	0.141149	0	0	0	0	0.00806744	0	0	0	0	0	0.0159541	0	0	0	0	0.0263158	0	0	0	0	0.0288684	0	0	0.0604021	0	0	0	0	0.0192678	0	0	0.0588062	0.206363	0	0	0	0	0.0410046	0	0
d__Bacteria;p__Firmicutes;c__Negativicutes;o__Veillonellales-Selenomonadales;f__Veillonellaceae;g__Dialister	0	0	2.47224	2.83883	1.42739	0	4.32393	4.90775	2.3921	0	9.54717	0	0	7.49264	1.25034	0.739352	0	1.25196	4.61128	1.93044	1.71056	0	0	0	0	0.0797911	0	1.9202	1.64715	0	2.4769	0	0	0	3.74759	1.49652	6.37255	0.655106	0	2.46722	0.921298	0	0	0.774905	1.71893	0	2.245	2.69768	4.13447
d__Bacteria;p__Firmicutes;c__Negativicutes;o__Veillonellales-Selenomonadales;f__Veillonellaceae;g__Megasphaera	0	0	1.74895	0	0	0	0.187997	0.978561	0	0	0	0	0	13.6118	0	0	0	0	0	0	0	1.44837	0	0	0	0	0	0	0	0.0288684	3.03715	0	0	0	0	0	0.154799	0	0	0	4.48888	0	0	0	0	0	5.21784	0	0
d__Bacteria;p__Firmicutes;c__Negativicutes;o__Veillonellales-Selenomonadales;f__Veillonellaceae;g__Veillonella	0	0	0	0.106838	0	0	0.0144613	0.0821693	0	0	0.0613309	0	0.110011	0	0	0	0.258819	0	0	0.0159541	0.0150049	0.212427	0	0.0181769	0.0526316	0.0145075	0	0.0166251	0	0.0288684	0	0.0262778	0	0.15055	0	0.0242679	0	0	0.0511378	0	0	0	0	0.0123985	0.0167701	0.0800356	0	0	0
d__Bacteria;p__Firmicutes;c__Syntrophomonadia;o__Syntrophomonadales;f__Syntrophomonadaceae;__	0	0	0	0	0	0	0	0	0	0	0	0	0	0	0	0	0	0	0	0	0	0	0	0	0	0	0	0	0	0	0	0	0	0	0	0	0	0	0	0	0	0	0	0	0	0	0	0	0
d__Bacteria;p__Firmicutes;c__uncultured;o__uncultured;f__uncultured;g__uncultured	0	0	0	0	0	0	0	0	0	0	0	0	0	0	0	0	0	0	0	0	0	0	0	0	0	0	0	0.074813	0	0	0	0.0197083	0	0	0	0	0.0171999	0	0	0	0	0	0	0	0	0	0	0.0445898	0
d__Bacteria;p__Fusobacteriota;c__Fusobacteriia;o__Fusobacteriales;f__Fusobacteriaceae;g__Fusobacterium	0	0	0	0	0	0	0	0.0896392	0	0	0	0	0	0	0	0	0	0	0	0	0	0	0	0.263564	0	0	0	0	0	0	0	0	0	0	0	0	0	0	0	0	0	0	0	0	0	0	0	0	0
d__Bacteria;p__Fusobacteriota;c__Fusobacteriia;o__Fusobacteriales;f__Leptotrichiaceae;g__Sneathia	0	0	0	0	0	0	0	0	0	0	0	0	0	0	0	0	0	0	0	0	0	0	0	0	0	0	0	0	0	0	0	0	0	0	0	0	0	0	0	0	0	0	0	0	0	0	0	0	0
d__Bacteria;p__Patescibacteria;c__Saccharimonadia;o__Saccharimonadales;f__Saccharimonadaceae;g__TM7x	0	0	0.00483805	0	0	0	0.0289226	0	0	0	0	0	0	0.00403372	0	0	0	0	0.0266548	0	0	0	0	0	0	0	0	0	0	0	0	0	0	0	0.0142765	0	0	0	0.0170459	0	0.0196021	0	0.0279382	0	0	0.0177857	0	0.0297265	0
d__Bacteria;p__Proteobacteria;c__Alphaproteobacteria;o__Rhodospirillales;f__uncultured;g__uncultured	0	0	0.19836	1.43468	0.923979	0	0.122921	0.0298797	0	0.879154	0.143105	3.62214	0	0.0121012	0	0	0	6.00939	0	0.901404	0	0	0.2641	0	0	0	0.0330333	0	6.76993	0.8444	0	0	0	0	0.0499679	0	0.636395	7.88054	0.0511378	0.774234	0	0	3.33395	0.024797	0	0	0	10.9839	0.328439
d__Bacteria;p__Proteobacteria;c__Alphaproteobacteria;o__Rickettsiales;f__Mitochondria;g__Mitochondria	0	0	0	0	0	0	0	0	0	0	0	0	0	0	0	0	0	0	0	0	0	0	0	0	0	0	0	0	0	0	0	0	0	0	0	0	0	0	0	0	0	0	0	0	0	0	0	0	0
d__Bacteria;p__Proteobacteria;c__Alphaproteobacteria;o__Sphingomonadales;f__Sphingomonadaceae;g__Sphingomonas	0	0	0	0	0	0	0	0.0149399	0	0	0	0.0070814	0	0	0.0183201	0	0	0	0	0	0	0	0	0	0	0	0	0	0	0	0	0	0	0	0	0	0	0	0	0	0	0	0	0	0	0	0	0	0
d__Bacteria;p__Proteobacteria;c__Gammaproteobacteria;o__Aeromonadales;f__Succinivibrionaceae;g__Succinatimonas	0	0	0.266093	0	0	0	0	0	0	0	0	0	0	0.570772	0	0	0	0	0	0	0	0	0	0	0	0	0	0	0	0	0	0	0.0345155	0	0	0	0	0	0	0	0	0	0	0	0	0	0	0	0
d__Bacteria;p__Proteobacteria;c__Gammaproteobacteria;o__Aeromonadales;f__Succinivibrionaceae;g__Succinivibrio	0	0	0	0	0	0	0.180766	0	0	0	0	0	0	0	4.32811	0	0	0	0	0	0	0	0	0	0	0	0	0	0	0	0	0	0	0	0	0	0	0	0	0	0	0	0	0	0	0	0	0	0
d__Bacteria;p__Proteobacteria;c__Gammaproteobacteria;o__Burkholderiales;__;__	0	0	0.0338663	0.030525	0	0	0.00723066	0	0	0	0	0	0	0.0322698	0.0458001	0	0	0.226917	0	0	0	0	1.94241	0	0	0	0	0	0.226672	0	0	0	0	0	0	0	0	0.298651	0	0	0.0980104	0	0.0279382	0	0	0	0.143516	0	0
d__Bacteria;p__Proteobacteria;c__Gammaproteobacteria;o__Burkholderiales;f__Comamonadaceae;g__Comamonas	0	0	0	0	0	0	0	0	0	0	0	0	0	0	0	0	0	0	0	0	0	0	0	0	0	0	0	0	0	0	0	0	0	0	0	0	0	0	0	0	0	0	0	0	0	0	0	0	0
d__Bacteria;p__Proteobacteria;c__Gammaproteobacteria;o__Burkholderiales;f__Oxalobacteraceae;__	0	0	0	0	0	0	0	0	0	0	0	0	0	0	0	0	0	0	0	0	0	0	0	0	0	0	0	0	0	0	0	0	0	0	0	0	0	0	0	0	0	0	0	0	0	0	0	0.289834	0
d__Bacteria;p__Proteobacteria;c__Gammaproteobacteria;o__Burkholderiales;f__Oxalobacteraceae;g__Oxalobacter	0	0	0	0	0	0	0	0	0	0	0	0	0	0	0	0	0	0	0	0	0	0	0	0	0.0263158	0	0	0.0249377	0	0	0.0786318	0	0	0.15055	0	0	0	0	0	0	0.0686073	0	0.0186254	0.0433947	0	0	0.0615069	0	0
d__Bacteria;p__Proteobacteria;c__Gammaproteobacteria;o__Burkholderiales;f__Sutterellaceae;g__Parasutterella	0	0.214652	7.12886	0	0.152934	3.44532	0	7.45499	0	0	0.0715527	0.0601919	3.45749	5.07442	0	0.468604	0.508052	2.10485	0	0.390874	0.0675219	0.101386	0.0425967	0.0545306	0.0657895	1.13884	0.0412916	0.0415628	0.445788	3.40647	0.0294869	0.308764	2.16585	0.127389	1.46334	4.81314	0.894393	0	7.38941	0.0516156	0.0392042	1.74549	1.13615	0.260368	0.628878	0.213428	0.0205023	0.245244	3.40031
d__Bacteria;p__Proteobacteria;c__Gammaproteobacteria;o__Burkholderiales;f__Sutterellaceae;g__Sutterella	6.15557	0.429303	0.319311	0.1221	1.29994	0	0.0723066	0.0149399	2.04294	1.75452	7.02239	3.94434	0.534339	2.50696	0.412201	0.760179	0.0191718	0.41471	0.0355398	0.0398851	0.58519	0.15932	0.0425967	1.64501	0.236842	1.87872	0.132133	0.556941	0.702682	0	1.16965	1.51097	2.11407	2.15402	0	1.40754	0.128999	2.13873	0	1.16651	4.32226	0.619089	0	1.25845	2.62452	2.64117	2.82932	1.51605	0
d__Bacteria;p__Proteobacteria;c__Gammaproteobacteria;o__Enterobacterales;__;__	0	0	0.00725707	0	0	0	0	0.283857	0	0	0	0	0	0	0	0	0	0	0.0177699	0	0	0.00965577	0	0.00908843	0	0	0	0	0	0	0	0	0	0	0	0	0	0	0	0	0.0196021	0	0	0	0	0	0	0.0297265	0
d__Bacteria;p__Proteobacteria;c__Gammaproteobacteria;o__Enterobacterales;f__Enterobacteriaceae;__	0	0	0	0	0.0509781	0	3.73102	0	0	0	0	0	1.77589	0	0.01374	0	0	0	0.106619	0	0	0	0	0.190857	0	0	0.0330333	0	0	0.216513	0	0.0656944	0.172577	0	0	0.914092	0	0.0192678	0.0170459	0	0.0196021	0.240757	0	0	0	0	0	0	0
d__Bacteria;p__Proteobacteria;c__Gammaproteobacteria;o__Enterobacterales;f__Enterobacteriaceae;g__Enterobacter	0	0	0	0	0	0	0	0	0	0	0	0	0.667924	0	0	0	0	0	0	0	0	0	0	0	0	0	0	0	0	0.0144342	0	0	0	0	0	0	0	0	0	0	0.0196021	0	0	0	0	0	0	0.0222949	0
d__Bacteria;p__Proteobacteria;c__Gammaproteobacteria;o__Enterobacterales;f__Enterobacteriaceae;g__Escherichia-Shigella	0.171538	0.152333	0.261255	0.289988	0.0254891	0	1.72813	0.0522895	2.3921	0.00757892	0.0306654	0	0.0157159	0	0.256481	0.156201	0.182132	0	0.204354	0	4.14885	0.535895	9.80576	0	0	2.27042	0.322074	0	0.0226672	0.0360855	0	2.35186	0.448701	0.0231616	0.0285531	5.07199	0	0.154143	0	0	0.0392042	0.0515907	0.0372509	0	0	0.0444642	0.112763	0.059453	0
d__Bacteria;p__Proteobacteria;c__Gammaproteobacteria;o__Enterobacterales;f__Enterobacteriaceae;g__Klebsiella	0	0	0	0	0	0	0.0144613	0	0	0	0	0	0	0	0	0	0	0	0	0	0	0	0	0	0	0	0	0	0	0	0	0	0	0	0	0.0404465	0	0	0	0	0	0	0	0	0	0	0	0	0
d__Bacteria;p__Proteobacteria;c__Gammaproteobacteria;o__Enterobacterales;f__Hafniaceae;g__Hafnia-Obesumbacterium	0	0	0	0	0	0	0	0.216628	0	0	0	0	0	0	0	0	0	0	0.151044	0	0	0	0	0	0	0	0	0	0	0	0	0	0	0	0	0	0	0	0	0	0	0	0	0	0	0	0	0	0
d__Bacteria;p__Proteobacteria;c__Gammaproteobacteria;o__Enterobacterales;f__Morganellaceae;g__Morganella	0	0	0	0	0	0	0	0	0	0	0	0	0	0	0	0	0	0	0	0	0	0	0	0	0	0	0	0	0	0	0	0	0	0	0	0	0	0	0	0	0	0	0	0	0	0	0	0	0
d__Bacteria;p__Proteobacteria;c__Gammaproteobacteria;o__Enterobacterales;f__Morganellaceae;g__Providencia	0	0	0	0	0	0	0	0	0	0	0	0	0	0	0	0	0	0	0	0	0	0	0	0	0	0	0	0	0	0	0	0	0	0	0	0	0	0	0	0	0	0	0	0	0	0	0	0	0
d__Bacteria;p__Proteobacteria;c__Gammaproteobacteria;o__Pasteurellales;f__Pasteurellaceae;g__Actinobacillus	0	0	0	0	0	0	0	0	0	0	0	0	0	0	0	0	0	0	0	0	0	0	0	0	0	0	0	0	0	0	0	0	0	0	0	0	0	0	0	0	0	0	0	0	0	0	0	0	0
d__Bacteria;p__Proteobacteria;c__Gammaproteobacteria;o__Pasteurellales;f__Pasteurellaceae;g__Haemophilus	0.0263904	0	0	0.0381563	0.0446059	0.0171409	0.0144613	0.179278	0	0.00757892	0.0715527	0	0.746503	0	0	0	0.0191718	0	0	0	0	1.07662	0	1.0997	0.381579	0.0507761	0.0412916	0.0332502	0.0302229	0.0649538	0	0.0525555	0	0.312681	0	0.485358	0.0171999	0	0.0170459	0	0	0	0	0	0	0.320142	0	0	0.0482998
d__Bacteria;p__Proteobacteria;c__Gammaproteobacteria;o__Pseudomonadales;f__Moraxellaceae;g__Acinetobacter	0	0	0	0	0	0	0	0	0	0	0	0	0	0	0	0	0	0	0	0	0	0	0	0	0	0	0	0	0	0	0	0	0	0	0	0	0	0	0	0	0	0	0	0	0	0	0	0	0
d__Bacteria;p__Proteobacteria;c__Gammaproteobacteria;o__Pseudomonadales;f__Pseudomonadaceae;g__Pseudomonas	0.0329881	0	0	0	0	0	0	0	0	0	0	0	0	0	0	0	0	0	0	0	0	0	0	0	0	0	0	0	0	0	0	0	0	0	0	0	0	0	0	0	0	0	0	0	0	0	0	0	0
d__Bacteria;p__Synergistota;c__Synergistia;o__Synergistales;f__Synergistaceae;g__Cloacibacillus	0	0	0	0	0.0127445	0	0	0	0	0	0	0	0	0	0	0	0	0	0	0	0	0	0	0	0	0	0	0	0	0	0	0	0	0	0	0	0	0	0	0	0	0	0	0	0	0	0	0	0
d__Bacteria;p__Synergistota;c__Synergistia;o__Synergistales;f__Synergistaceae;g__Pyramidobacter	0	0	0	0	0	0	0	0	0	0	0	0	0	0	0	0	0	0	0	0	0	0.0337952	0.025558	0	0	0.0725374	0	0	0	0	0	0	0	0	0	0	0	0	0	0	0	0	0	0	0	0	0	0	0
d__Bacteria;p__Synergistota;c__Synergistia;o__Synergistales;f__Synergistaceae;g__Synergistes	0	0	0	0	0	0	0	0	0	0	0	0	0	0	0	0	0	0	0	0	0	0	0	0	0	0	0	0	0	0	0	0	0	0	0	0	0	0	0	0	0	0	0	0	0	0	0	0	0
d__Bacteria;p__Verrucomicrobiota;c__Lentisphaeria;o__Victivallales;f__Victivallaceae;g__Victivallaceae	0	0	0	0	0	0	0	0	0	0.00757892	0	0	0	0	0	0	0	0	0	0	0	0	0	0	0	0	0	0	0	0	0	0	0	0	0	0	0	0	0	0	0.0588062	0	0.670516	0.0433947	0	0	0.0205023	0	0
d__Bacteria;p__Verrucomicrobiota;c__Lentisphaeria;o__Victivallales;f__Victivallaceae;g__Victivallis	0	0	0.0314473	0	0.47792	0	0	0	0	0.0227367	0	0	0	0	0.0229001	0.0208268	0.0191718	0	0	0	0.0825268	0	0.221503	0.0181769	0	0	0	0.407315	0	0	0.0589739	0.0131389	0.0604021	0	0	0	0	0.0770713	0	0	0.0392042	0	0.121065	0.123985	0	0	0.0410046	0	0.0193199
d__Bacteria;p__Verrucomicrobiota;c__Lentisphaeria;o__Victivallales;f__vadinBE97;g__vadinBE97	0	0	0	0	0.0700949	0	0	0	0	0	0	0	0	0	0	0	0	0	0	0	0	0	0	0	0	0	0	0.0166251	0	0	0	0	0	0	0	0	0	0	0	0	0	0	0.400447	0.130184	0	0	0	0	0
d__Bacteria;p__Verrucomicrobiota;c__Verrucomicrobiae;o__Opitutales;f__Puniceicoccaceae;__	0	0	0.00725707	0	0	0	0	0	0	0	0	0	0	0	0	0	0	0	0	0	0	0	0	0	0	0	0	0	0	0	0	0	0	0	0	0	0	0	0	0	0.303832	0	0	0	0	0	0.0410046	0	0
d__Bacteria;p__Verrucomicrobiota;c__Verrucomicrobiae;o__Opitutales;f__Puniceicoccaceae;g__uncultured	0	0	0	0	0.649971	0	0	0	0	0	0	0	0	0	0	0	0	0	0	0	0	0	0	0	0	0	0	0	0	0	0	0	0	0	0.0285531	0	0	0	0	0	0	0	0	1.12206	0	0	0	0	0
d__Bacteria;p__Verrucomicrobiota;c__Verrucomicrobiae;o__Verrucomicrobiales;f__Akkermansiaceae;g__Akkermansia	0.521211	0	0	6.36447	0	0	0	0	0.0148577	0	0.592865	0	0	0.189585	0	0.0208268	2.72239	0	0.151044	1.72304	0	0	0	0	0	0	0	0.756442	0.0604458	0	1.03204	0	0	0	3.21222	0.0161786	0.653595	0.0963391	0	0.0619387	0	0.0515907	1.1734	0.173579	0	0	0	0.215517	0.608578
[truncated: 166 more columns]

## Sheet: Table S10 species %
	LGMID_ATFIS_1	INRAN	LGMID	ATFIS_2	INRAN	INRAN	LGMID_ATFIS_1	LGMID_ATFIS_2	LGMID_ATFIS_2	ATFIS_1	LGMID_ATFIS_1	ATFIS_2	LGMID	LGMID	LGMID_ATFIS_1	ATFIS_1	INRAN	LGMID_ATFIS_1	INRAN	LGMID_ATFIS_1	LGMID	ATFIS_1	INRAN	LGMID_ATFIS_2	ATFIS_2	LGMID	LGMID_ATFIS_2	ATFIS_1	LGMID_ATFIS_1	LGMID_ATFIS_2	ATFIS_1	LGMID_ATFIS_1	LGMID_ATFIS_2	LGMID_ATFIS_2	LGMID_ATFIS_2	ATFIS_2	INRAN	ATFIS_2	ATFIS_1	INRAN	ATFIS_1	LGMID_ATFIS_2	LGMID_ATFIS_1	LGMID_ATFIS_1	INRAN	INRAN	ATFIS_1	LGMID_ATFIS_2	LGMID_ATFIS_2
#OTU ID	20018-T1	20004-T2	3097-T1	20124-T1	20005-T1	3112-T2	20028-T1	20032-T2	20069-T1	20048-T2	3117-T2	20105-T2	20054-T1	3097-T2	20010-T2	3119-T1	20082-T1	3153-T1	20097-T2	20011-T2	3164-T1	20058-T1	20079-T2	3157-T2	20116-T1	20071-T2	20037-T2	20052-T1	3153-T2	3135-T1	3103-T1	20020-T2	3128-T2	3139-T1	20043-T2	20102-T1	3106-T2	3102-T2	20051-T2	3130-T1	3163-T1	3128-T1	3126-T2	20029-T1	20076-T2	20082-T2	3163-T2	20030-T2	3127-T1
Unassigned;__;__;__;__;__;__	0.0131952	0	0.00483805	0	0	0	0	0	0	0	0	0	0	0	0	0	0	0	0	0	0	0	0	0	0	0	0	0	0	0	0	0	0	0	0	0	0	0	0	0	0	0	0	0	0	0	0	0	0
d__Archaea;p__Euryarchaeota;c__Methanobacteria;o__Methanobacteriales;f__Methanobacteriaceae;g__Methanobrevibacter;__	0	0.027697	0	0	0.0254891	0	0.144613	0.0298797	0	0.0265262	0	0	0	0	0.01374	0	0	0	0	0	0	0.00965577	0	0	0.0526316	0	0	0	0	0	0.235895	0	0.0172577	0	0	0	0	0	0	0.0309693	0	0.0343938	0.0186254	0.0743909	0	0	0	0	0
d__Archaea;p__Thermoplasmatota;c__Thermoplasmata;o__Methanomassiliicoccales;f__Methanomethylophilaceae;g__Candidatus_Methanogranum;__	0	0	0	0	0	0	0	0	0	0	0	0	0	0	0	0	0	0	0	0	0	0	0	0	0	0	0	0	0	0	0	0	0	0	0	0	0	0	0	0	0	0	0	0	0	0	0	0	0
d__Archaea;p__Thermoplasmatota;c__Thermoplasmata;o__Methanomassiliicoccales;f__Methanomethylophilaceae;g__Candidatus_Methanomethylophilus;s__Candidatus_Methanomethylophilus	0	0	0	0	0	0	0	0	0	0	0	0	0	0	0	0	0	0	0	0	0	0	0	0	0	0	0	0	0	0	0	0	0	0	0	0	0	0	0	0	0	0	0	0	0	0	0	0	0
d__Archaea;p__Thermoplasmatota;c__Thermoplasmata;o__Methanomassiliicoccales;f__Methanomethylophilaceae;g__uncultured;s__methanogenic_archaeon	0	0	0	0	0	0	0	0	0	0	0	0	0	0	0	0	0	0	0	0	0	0	0	0	0	0	0	0	0	0	0	0	0	0	0	0	0	0	0	0	0	0	0	0.185977	0	0	0	0	0
d__Bacteria;p__Actinobacteriota;c__Actinobacteria;o__Bifidobacteriales;f__Bifidobacteriaceae;g__Bifidobacterium;__	0.0263904	0.124636	0.449938	0.541819	0.312241	0	0.0289226	0.0224098	0.423446	0.0303157	0.245324	0.0318663	0	0.312613	0.00916003	0.166615	0	0	2.73656	0.0159541	0.0975317	0	0	0	0	0.0145075	0.0330333	0.914381	0	0.0577367	0.235895	0.131389	0.224351	0.0231616	0.16418	0.145608	0	0.22158	0	0.0309693	0.166618	0.189166	0	0.0495939	0.109006	0	0.553562	0.118906	0.540958
d__Bacteria;p__Actinobacteriota;c__Actinobacteria;o__Bifidobacteriales;f__Bifidobacteriaceae;g__Bifidobacterium;s__Bifidobacterium_bifidum	0	0	0	0.0686813	0	0	0	0	0	0	0	0.0070814	0	0	0	0.114548	0	0	0.284318	0	0	0	0	0	0	0	0	0.0665004	0	0	0	0	0	0	0	0	0	0.0481696	0	0	0	0	0	0	0	0	0	0	0.0386399
d__Bacteria;p__Actinobacteriota;c__Actinobacteria;o__Bifidobacteriales;f__Bifidobacteriaceae;g__Bifidobacterium;s__Bifidobacterium_dentium	0	0	0	0	0	0	0	0	0	0	0	0	0	0	0	0	0	0	0	0	0	0	0	0	0	0	0	0	0	0	0	0	0	0	0	0	0	0	0	0	0	0	0	0	0	0	0	0	0
d__Bacteria;p__Actinobacteriota;c__Coriobacteriia;o__Coriobacteriales;__;__;__	0	0	0	0	0	0	0	0	0	0	0	0	0	0	0	0	0	0	0	0	0	0	0	0	0	0	0	0.0332502	0	0	0	0	0	0	0	0	0	0	0	0	0	0	0	0	0	0	0	0	0
d__Bacteria;p__Actinobacteriota;c__Coriobacteriia;o__Coriobacteriales;f__Atopobiaceae;__;__	0	0	0	0	0	0	0	0	0	0	0	0	0	0	0	0	0	0	0.177699	0	0	0	0	0	0	0	0	0	0	0	0	0	0	0	0	0	0	0	0	0	0	0	0	0	0	0	0	0	0
d__Bacteria;p__Actinobacteriota;c__Coriobacteriia;o__Coriobacteriales;f__Atopobiaceae;g__Libanicoccus;s__uncultured_bacterium	0	0	0	0	0	0	0	0	0	0	0	0	0	0	0.00916003	0	0	0	0	0	0	0	0	0	0	0	0	0	0	0	0	0	0	0	0	0	0	0	0	0	0	0	0	0	0	0	0	0	0
d__Bacteria;p__Actinobacteriota;c__Coriobacteriia;o__Coriobacteriales;f__Atopobiaceae;g__Olsenella;__	0	0	0	0	0	0	0	0	0	0	0	0	0	0	0.00916003	0	0	0	0	0	0	0	0	0	0	0	0	0	0	0	0	0	0	0	0	0	0	0	0	0	0	0	0	0	0	0	0	0	0
d__Bacteria;p__Actinobacteriota;c__Coriobacteriia;o__Coriobacteriales;f__Atopobiaceae;g__Olsenella;s__metagenome	0	0	0	0	0	0	0	0	0	0	0	0	0	0	0.00916003	0	0	0	0	0	0	0	0	0	0	0	0	0	0	0	0	0	0	0	0	0	0	0	0	0	0	0	0	0	0	0	0	0	0
d__Bacteria;p__Actinobacteriota;c__Coriobacteriia;o__Coriobacteriales;f__Coriobacteriaceae;g__Collinsella;__	0.085769	0.110788	0.232226	0.434982	0.0254891	0.077134	0.54953	0.0821693	0.341728	0.0113684	0.132884	0	0.0157159	0.155298	0.0778602	0.156201	0	0	0.728565	0.0478622	0.0225073	0.0289673	0.0681547	0.0181769	0.0921053	0.0435224	0.0495499	0.141313	0	0.079388	0.108119	0.105111	0.319268	0.0231616	0	0	0.0171999	0.289017	0.0937527	0.092908	0.343036	0.0343938	0.0372509	0.0495939	0	0	0.697078	0	0.299459
d__Bacteria;p__Actinobacteriota;c__Coriobacteriia;o__Coriobacteriales;f__Coriobacteriaceae;g__Collinsella;s__Collinsella_sp,	0	0	0	0	0	0	0.0289226	0	0	0	0	0	0	0	0	0	0	0	0	0	0	0	0	0	0	0	0	0	0	0	0	0	0	0	0	0	0	0	0	0	0	0	0	0	0	0	0.0410046	0	0
d__Bacteria;p__Actinobacteriota;c__Coriobacteriia;o__Coriobacteriales;f__Coriobacteriales_Incertae_Sedis;g__uncultured;s__gut_metagenome	0	0	0	0	0	0	0.0144613	0.126989	0	0	0	0	0	0	0	0	0	0	0.408707	0	0	0	0	0	0	0	0	0	0	0	0	0	0.0949176	0	0	0	0	0.0289017	0	0.0412925	0	0	0	0	0	0	0	0.0148633	0.0193199
d__Bacteria;p__Actinobacteriota;c__Coriobacteriia;o__Coriobacteriales;f__Coriobacteriales_Incertae_Sedis;g__uncultured;s__uncultured_bacterium	0	0	0	0	0	0	0	0	0	0.00757892	0	0	0	0	0	0	0	0	0	0	0	0	0	0	0	0	0	0	0	0	0	0	0	0	0	0	0	0	0	0	0	0	0	0	0	0	0	0	0
d__Bacteria;p__Actinobacteriota;c__Coriobacteriia;o__Coriobacteriales;f__Coriobacteriales_Incertae_Sedis;g__uncultured;s__uncultured_organism	0	0	0	0	0	0	0	0	0	0	0	0	0	0	0	0	0	0	0	0	0	0	0	0	0	0	0	0	0	0	0	0	0	0	0	0	0	0	0	0	0	0	0	0	0	0	0	0	0
d__Bacteria;p__Actinobacteriota;c__Coriobacteriia;o__Coriobacteriales;f__Eggerthellaceae;g__Adlercreutzia;__	0	0	0.00483805	0	0	0	0	0	0.0222866	0	0	0	0	0	0	0	0	0	0.0799645	0	0	0	0	0	0	0	0	0	0	0.0144342	0	0	0.069031	0	0	0	0	0	0	0	0	0	0	0	0	0	0	0	0
d__Bacteria;p__Actinobacteriota;c__Coriobacteriia;o__Coriobacteriales;f__Eggerthellaceae;g__Adlercreutzia;s__uncultured_bacterium	0	0	0	0	0	0	0	0	0	0	0	0	0	0	0	0	0	0	0	0	0	0	0	0	0	0	0	0	0	0	0	0.0131389	0	0	0	0	0	0	0	0	0	0	0	0	0	0	0	0	0
d__Bacteria;p__Actinobacteriota;c__Coriobacteriia;o__Coriobacteriales;f__Eggerthellaceae;g__Eggerthella;__	0	0	0	0	0	0.0171409	0	0	0	0	0.0511091	0.0566512	0	0	0	0	0.0191718	0	0.0355398	0	0	0	0	0	0	0	0	0	0	0	0	0	0	0	0	0.331662	0	0	0	0	0	0	0.0279382	0	0.0167701	0.0177857	0	0.0222949	0
d__Bacteria;p__Actinobacteriota;c__Coriobacteriia;o__Coriobacteriales;f__Eggerthellaceae;g__Enterorhabdus;s__uncultured_bacterium	0	0.055394	0	0.0992063	0	0.0171409	0.0867679	0	0	0	0	0	0.0235738	0	0.00916003	0	0.134202	0	0	0	0	0	0	0	0	0.0217612	0	0	0	0	0	0	0	0	0	0	0	0	0	0	0.0196021	0	0.10244	0	0	0	0.0820092	0	0
d__Bacteria;p__Actinobacteriota;c__Coriobacteriia;o__Coriobacteriales;f__Eggerthellaceae;g__Gordonibacter;__	0	0	0	0	0	0	0	0	0	0	0	0.0070814	0	0	0	0	0	0	0	0	0	0	0	0	0	0	0	0	0	0	0	0	0	0	0	0	0	0	0	0	0	0	0	0	0	0	0	0	0
d__Bacteria;p__Actinobacteriota;c__Coriobacteriia;o__Coriobacteriales;f__Eggerthellaceae;g__Gordonibacter;s__Gordonibacter_pamelaeae	0	0	0	0	0	0	0	0	0	0	0	0	0	0	0	0	0	0	0	0	0	0	0	0	0	0	0	0	0	0	0	0	0.0172577	0	0	0	0	0	0	0	0	0	0	0	0	0	0	0	0
d__Bacteria;p__Actinobacteriota;c__Coriobacteriia;o__Coriobacteriales;f__Eggerthellaceae;g__Senegalimassilia;__	0	0	0	0	0	0	0	0	0	0	0	0	0	0	0	0	0	0	0	0	0	0	0	0	0	0	0	0	0	0	0	0	0	0	0	0	0	0	0	0	0	0	0	0	0	0	0	0	0
d__Bacteria;p__Actinobacteriota;c__Coriobacteriia;o__Coriobacteriales;f__Eggerthellaceae;g__Senegalimassilia;s__uncultured_bacterium	0	0	0	0.030525	0	0	0.0650759	0	0	0	0.408873	0	0	0	0.0687002	0	0	0.0156495	0	0	0	0	0	0	0	0	0	0.0249377	0	0	0	0	0	0	0	0	0	0	0	0	0	0	0.0186254	0.0123985	0	0	0.0307535	0	0
d__Bacteria;p__Actinobacteriota;c__Coriobacteriia;o__Coriobacteriales;f__Eggerthellaceae;g__Slackia;s__Slackia_isoflavoniconvertens	0	0	0	0	0	0.0342818	0.0289226	0	0	0	0	0	0	0	0.0687002	0	0	0	0	0	0	0	0	0	0	0	0.0165166	0.0332502	0	0	0.0491449	0	0	0	0	0	0	0	0	0	0.0196021	0	0	0	0	0	0.0205023	0	0
d__Bacteria;p__Actinobacteriota;c__Coriobacteriia;o__Coriobacteriales;f__Eggerthellaceae;g__uncultured;s__metagenome	0	0	0	0	0	0	0	0	0	0	0	0	0	0	0	0	0	0	0	0	0	0	0	0	0	0	0	0	0	0	0	0	0	0	0	0	0	0	0	0	0	0	0	0	0	0	0	0	0
d__Bacteria;p__Actinobacteriota;c__Coriobacteriia;o__Coriobacteriales;f__Eggerthellaceae;g__uncultured;s__uncultured_bacterium	0	0.027697	0.0290283	0.0610501	0	0	0.0939986	0	0.0742887	0	0	0	0.0157159	0.00403372	0.0870202	0	0	0	0	0.0239311	0	0	0	0	0	0	0	0.074813	0.0226672	0	0.0589739	0	0	0	0	0	0	0	0	0	0	0.0343938	0	0	0	0	0.0717581	0	0
d__Bacteria;p__Actinobacteriota;c__Coriobacteriia;o__Coriobacteriales;f__uncultured;g__uncultured;__	0	0	0	0	0.0127445	0	0	0	0	0	0	0	0	0	0	0	0	0	0	0	0	0	0	0	0	0	0	0.0332502	0	0	0	0	0	0	0	0	0	0	0	0	0	0	0	0	0	0	0	0	0
d__Bacteria;p__Actinobacteriota;c__Coriobacteriia;o__Coriobacteriales;f__uncultured;g__uncultured;s__uncultured_bacterium	0	0	0	0	0	0	0	0	0	0	0	0	0	0	0	0	0	0	0	0	0	0	0	0	0	0	0	0	0	0	0	0	0	0	0	0	0	0	0	0	0	0	0	0	0	0	0	0	0
d__Bacteria;p__Bacteroidota;c__Bacteroidia;o__Bacteroidales;__;__;__	0.125355	0	0.162075	0.030525	0	0.437093	1.96674	0.0149399	0.0817176	3.0543	0.0306654	0.0318663	2.70313	0.0887419	7.1265	0.0520671	0.0191718	8.40376	0	0.0159541	0.0300098	3.37952	0	0	3.01316	0.558538	0	0	6.66415	0.0505196	0.0393159	3.69202	0	1.21598	0.0356913	0.0485358	0	0.0674374	0	0.0722618	2.19543	0.0171969	0.0372509	0.024797	0.209626	0.0177857	2.00923	0.0148633	0.0482998
d__Bacteria;p__Bacteroidota;c__Bacteroidia;o__Bacteroidales;f__Bacteroidaceae;g__Bacteroides;__	41.3208	2.54812	39.9211	17.3077	35.2259	18.3408	10.2675	7.12632	29.1435	15.461	32.6383	19.3499	8.87946	31.9612	7.99212	43.6843	24.6453	26.518	13.4251	3.17486	12.154	21.1365	6.60249	1.51777	20.0395	41.3753	10.4881	29.9501	33.8194	26.7465	20.1494	17.0411	7.86953	11.3376	33.5427	17.6185	32.1551	13.0058	55.2118	29.4725	11.183	15.5202	6.92866	4.84161	46.3357	14.5665	9.25679	21.522	28.4486
d__Bacteria;p__Bacteroidota;c__Bacteroidia;o__Bacteroidales;f__Bacteroidaceae;g__Bacteroides;s__Bacteroidaceae_bacterium	0	0	0	0	0	0	0	0	0	0	0	0	2.70313	0	0	0	0	0	0	0	0	0	0	0	0	0	0.0165166	0	0	0	0	0	0	0	0	0	0	0	0	0	2.56787	0	1.77873	0	0	0	0.97386	0	0
d__Bacteria;p__Bacteroidota;c__Bacteroidia;o__Bacteroidales;f__Bacteroidaceae;g__Bacteroides;s__Bacteroides_barnesiae	0	0.789364	0	0	0	0	0	0	0	0	0	0	0	0	0	0	0	0	0	0	0	0	0	0	0	0	0	0	0	0	0	0	0	0	0	0	0	0	0	0	0	0	0	0	0	0	0	0	0
d__Bacteria;p__Bacteroidota;c__Bacteroidia;o__Bacteroidales;f__Bacteroidaceae;g__Bacteroides;s__Bacteroides_caccae	0	0	0	0.465507	0	0	0.166305	0	0	0	0	0	0	0	0	0	0	0	0	0	0	0	0	0	0	0	0	0	0	0	0.127777	0	0	0	0	0	0.283798	0	0	0	0	0	0	0	1.0062	0	0	0	0
d__Bacteria;p__Bacteroidota;c__Bacteroidia;o__Bacteroidales;f__Bacteroidaceae;g__Bacteroides;s__Bacteroides_cellulosilyticus	0.0329881	0	0	0	0	0	0	0	0	0.0227367	0	0	0	0	0	0	0	0	0	0	0	0	0	0	0	0	0	0	0	0	0	0	0	0	0.0142765	0	0	0	0	0	0	0	0	0	0	0	0	0	0
d__Bacteria;p__Bacteroidota;c__Bacteroidia;o__Bacteroidales;f__Bacteroidaceae;g__Bacteroides;s__Bacteroides_clarus	0	0	0	0	0	0	0	0	0	0	0	0	0	0	0	0	0	0	0	0	0	0	0	0	0	0	0	0	0	0	0	0	0	0	0	0	0	0	1.10799	0	0	0	0	0	0	0	0	0	0
d__Bacteria;p__Bacteroidota;c__Bacteroidia;o__Bacteroidales;f__Bacteroidaceae;g__Bacteroides;s__Bacteroides_coprocola	0.0131952	13.2253	10.5542	0	0	0	0.831526	9.39718	17.5693	4.63451	0	0	7.07999	10.2658	0.00916003	0	0	0	0	0	8.33521	16.2024	9.57574	1.62683	0	3.43827	10.1412	0	0	0	0	0	22.2625	0	0	0	0	0	0	10.2921	1.47996	15.6406	0	0.0123985	0	0	1.93747	0	0
d__Bacteria;p__Bacteroidota;c__Bacteroidia;o__Bacteroidales;f__Bacteroidaceae;g__Bacteroides;s__Bacteroides_coprophilus	0	0	0	0	0	0	0	2.31568	0	0	0	0	0	0	0	0	0	0	0	0	0	0.0965577	0	2.66291	0	0	0.289041	0	0	0	0	0	0	0	0	0	0	0	0	0	0	0	0	0	0	0	0	0	0
d__Bacteria;p__Bacteroidota;c__Bacteroidia;o__Bacteroidales;f__Bacteroidaceae;g__Bacteroides;s__Bacteroides_cutis	0	0	0	0	0	0	0	0	0	0	0	0	0	0	0	0	0	0	0	0	0	0	0	0	0	0	0	0	0	0	0	0	0	0	0	0	0	1.03083	0	0	0	0	0	0	0	0	0	0	0
d__Bacteria;p__Bacteroidota;c__Bacteroidia;o__Bacteroidales;f__Bacteroidaceae;g__Bacteroides;s__Bacteroides_dorei	0	0	0	0	0	0	0	0	0	0	0.0408873	0	0	0	0	0.0208268	0	0.00782473	0	0	0	0	0	0	0	0	0	0	0	0	0	0	0	0	0	0	0	0	0	0	0	0	0	0	0	0	0	0	0
d__Bacteria;p__Bacteroidota;c__Bacteroidia;o__Bacteroidales;f__Bacteroidaceae;g__Bacteroides;s__Bacteroides_eggerthii	0	0	2.99475	0.0381563	0	0.634213	0.289226	0	12.9708	12.3044	0	0	0	7.54104	0.238161	0	0	0	0	0	0	0.0241394	0.281138	0	0.0526316	0.768896	0	0	0	0	0	0	0.0172577	0	0	0	0	0	0	0.0309693	0.0196021	0	0	0.0433947	0	0	0.0717581	0	0
d__Bacteria;p__Bacteroidota;c__Bacteroidia;o__Bacteroidales;f__Bacteroidaceae;g__Bacteroides;s__Bacteroides_faecis	3.77383	1.01094	0	0.0534188	0	0	0.607375	1.02338	0.312012	0.860207	0	0.442588	0	0	1.10378	0	0	0	0.195469	0.0638162	0	0	0.119271	0	0.0921053	0	0.0412916	0	0	0.685624	0.648712	0.367889	0	0	0	1.48843	0.326797	1.51252	0	0.474863	0	0	1.21065	0	2.16334	0	0	0	0
d__Bacteria;p__Bacteroidota;c__Bacteroidia;o__Bacteroidales;f__Bacteroidaceae;g__Bacteroides;s__Bacteroides_finegoldii	0	0	6.4346	0	0	0.462804	0	0	0.624025	0.458524	0	0	0	1.31701	0	0	0	0	0	0	0.322605	1.30836	0	0	0.381579	0.217612	1.13965	0	0	0.404157	0.697857	0	0.99232	0	0	0	0.739594	0	0	0.16517	0	0.421324	0	0.0433947	0	0	0	0	0
d__Bacteria;p__Bacteroidota;c__Bacteroidia;o__Bacteroidales;f__Bacteroidaceae;g__Bacteroides;s__Bacteroides_fragilis	0	0	0.275769	0.0381563	0.67546	0	0	0	0	0	0.306654	0.446128	0	0.179501	0	1.68697	1.97469	0	0	0	0	0	0	0	0	0	0	0.116376	0	0	0	0.151097	0	0	0.649582	0	0.223598	0.587669	0	0	0	0	0	0.00619924	0.922355	0.578035	0	2.79429	0
d__Bacteria;p__Bacteroidota;c__Bacteroidia;o__Bacteroidales;f__Bacteroidaceae;g__Bacteroides;s__Bacteroides_intestinalis	0	0	0	0	0	0	0	0	0	0	0	0	0	0	0	0	0	0	0	0	0	0	0	0	0	0	0	0.290939	0	0	0	0	0	0	0	0	0	0	0	0	0	0	0	0	0	0	0	0	0
d__Bacteria;p__Bacteroidota;c__Bacteroidia;o__Bacteroidales;f__Bacteroidaceae;g__Bacteroides;s__Bacteroides_kribbi	1.63621	0.103864	0	0.0534188	1.70777	0.0942749	0	0	0	0.0454735	0	0.116843	0.0235738	0	0.00458001	0	6.71971	0.28169	1.59929	0.0638162	0.127541	0	1.44829	0.363537	0	0	0	0	1.75293	0	0.0982898	0.709499	0	0.0115808	0.421158	0.307394	0.0257998	0.0481696	0	0.0103231	0	0	0	0	0	3.3526	0.0205023	0	0
d__Bacteria;p__Bacteroidota;c__Bacteroidia;o__Bacteroidales;f__Bacteroidaceae;g__Bacteroides;s__Bacteroides_massiliensis	0	0.0761667	0	0	0	1.46555	1.54736	4.76582	11.329	0	0	0	0	0	0	0	0	0	0	2.40906	1.94313	0	5.87834	0	2.22368	3.02481	0.545049	0	0	4.89319	0	0	2.85616	1.2623	0	1.74729	0	0	0	6.4313	0.450848	6.03611	2.42131	0	0	0	1.09687	0	1.27512
d__Bacteria;p__Bacteroidota;c__Bacteroidia;o__Bacteroidales;f__Bacteroidaceae;g__Bacteroides;s__Bacteroides_nordii	0	0	0	0	0.14019	0	0	0	0	0	0.214658	0	0	0	0.0778602	0	0	0	0	0	0	0	0	0	0	0	0	0.0332502	0	0.0144342	0.019658	0.157667	0.0431444	0	0	0	0	0.17341	0	0	0.0196021	0.0515907	0	0	0	0	0.0205023	0	0
d__Bacteria;p__Bacteroidota;c__Bacteroidia;o__Bacteroidales;f__Bacteroidaceae;g__Bacteroides;s__Bacteroides_plebeius	0	1.30176	0	0	0.0127445	7.96195	5.66161	1.25495	0	9.75406	0	0	9.13877	0.00403372	0	0	0	0	0	18.9853	8.95041	5.84174	0	5.4985	0	2.79994	13.874	0	0	0	0	16.7324	7.30003	4.7597	0	43.205	0	23.2274	0.0170459	0	1.98961	7.18831	0	7.53208	0	0	2.93183	0.0297265	0
d__Bacteria;p__Bacteroidota;c__Bacteroidia;o__Bacteroidales;f__Bacteroidaceae;g__Bacteroides;s__Bacteroides_salyersiae	0	0	0	0	0	0	0	0	0	2.31157	0	0.25139	0	0	0	0	0	0	0	0	0	0	0	0	0	0	0	0	0	0	0	0.630666	0	0	0	0	0	0	0	0	0	0	0	0	0	0	0	0	0
d__Bacteria;p__Bacteroidota;c__Bacteroidia;o__Bacteroidales;f__Bacteroidaceae;g__Bacteroides;s__Bacteroides_sartorii	0	0	0	0	0	0	0	0	0	0	0	0	0	0	0	0	0	0	0	0	0	0	0	0	0	0	0	0	0	0	0	0	0	0	0	0	0	0	0	0	0	0	0	0	0	0	0	0	0
d__Bacteria;p__Bacteroidota;c__Bacteroidia;o__Bacteroidales;f__Bacteroidaceae;g__Bacteroides;s__Bacteroides_stercorirosoris	0	0	0	0	0	0	0	0	0	0	0	0	0	0	0	0	0	0	0	0	0	0	0	0	0	0	0	0	0	0	0	0	0	0	0	0	0.773994	0	0	0	0	0	0	0	0	0	0	0	0
d__Bacteria;p__Bacteroidota;c__Bacteroidia;o__Bacteroidales;f__Bacteroidaceae;g__Bacteroides;s__Bacteroides_stercoris	0	0.193879	0	0.2442	0	0	4.7867	0	0	0.0227367	0	14.6479	0.0235738	0	0	0	0	0	0	0.765795	0.727737	2.00357	0.826376	0.736163	0.0263158	0.137821	0	0	0	0.0216513	0.167093	2.38471	0	0	0	0	0	0	0	0.289047	0.0882094	0	0	0.142583	0	0	0.0615069	0	0
d__Bacteria;p__Bacteroidota;c__Bacteroidia;o__Bacteroidales;f__Bacteroidaceae;g__Bacteroides;s__Bacteroides_uniformis	0.0197928	0	0.0290283	0	0.0127445	0	0	0	0	0	0.0204436	0.0106221	0	0.0504215	0	0.0208268	0	0	0	0	0	0.00965577	0	0	0	0.0870448	0.0412916	0	0	0	0	0.0197083	0	0	0.0428296	0.0242679	0	0	0	0	0	0	0	0	0	0	0	0	0.0193199
d__Bacteria;p__Bacteroidota;c__Bacteroidia;o__Bacteroidales;f__Bacteroidaceae;g__Bacteroides;s__Bacteroides_vulgatus	0	0	0	0	0	0	0	0	0	0	0	0	0	0	0	0	0	0	0	0	0	0	0	0.0908843	0	0	0	0	0	0	0	0	0	0	0	0	0	0	0	0	0	0	0	0	0	0	0	0	0
d__Bacteria;p__Bacteroidota;c__Bacteroidia;o__Bacteroidales;f__Bacteroidaceae;g__Bacteroides;s__bacterium_NLAE-zl-H496	0	0	0	0	0	0	0	0	0	0	0	0	0	0	0	0	0	0	0	0	0	0	0	0.0181769	0	0	0	0.35744	0	0	0	0	0	0	0	0	0	0	0	0.454217	0	0	0	0	0	0	0	0	0
d__Bacteria;p__Bacteroidota;c__Bacteroidia;o__Bacteroidales;f__Bacteroidaceae;g__Bacteroides;s__bacterium_New	0	0	0	0	0	0	0	0	0	0	0	0	1.5323	0	0	0	0.0191718	0	0	12.9627	0	8.73847	0	0	0	0	0	0	0	13.8279	0	0	0	0	0	0	0	0	0	0	0	0	0.0186254	2.73387	0	0	0	0	0
d__Bacteria;p__Bacteroidota;c__Bacteroidia;o__Bacteroidales;f__Barnesiellaceae;g__Barnesiella;__	0	0.0346212	0	3.95299	1.23622	0.111416	3.52856	1.26242	0	0.0303157	0	9.52448	0	0	0	0	2.46357	0.101721	6.56597	2.91959	0.495161	0.878675	0.110751	0.0727074	1.76316	0.0362687	1.36262	7.26517	0.400453	0.981524	2.41793	0.216791	0.440072	0.636943	6.55293	0	2.29618	0	0	0.815526	0.225424	0.197764	0.186254	0.57653	0	0.426856	0.184521	0	3.62249
d__Bacteria;p__Bacteroidota;c__Bacteroidia;o__Bacteroidales;f__Barnesiellaceae;g__Barnesiella;s__Barnesiella_intestinihominis	0	0	0	0	0	0	0	0	0	0	0	0	0	0	0	0	0	0	0	0	0	0	0	0	0	0	0	0	0	0	0	0	0	0	0	0	0	0	0	0	0	0	0	0	0	0	0	0	0
d__Bacteria;p__Bacteroidota;c__Bacteroidia;o__Bacteroidales;f__Barnesiellaceae;g__Barnesiella;s__uncultured_bacterium	0	0	0	0	0	0	0	0	0	0	0	0	0	0	0	0	0	0	0	0	0	0	0	0	0	0	1.33785	0	0	0.0866051	0	0	0	0	0	0	0	0	0	0	0.00980104	0	0	0.16738	0	0	0.0615069	0	0
d__Bacteria;p__Bacteroidota;c__Bacteroidia;o__Bacteroidales;f__Barnesiellaceae;g__Barnesiella;s__uncultured_organism	0	0	0	0	0	0	0	0	0	0	0	0	0	0	0	0	0	0	0	0	0	0	0	0	0	0	0	0	0	0	0	0	0	0	0	0	0	0	0	0	0	0	0	0	0	0	0	0	0
d__Bacteria;p__Bacteroidota;c__Bacteroidia;o__Bacteroidales;f__Barnesiellaceae;g__Coprobacter;__	0.230916	0	0	0	0	0.0514227	0.151844	0	0	0.0606313	0	0	0	0	0.00916003	0	0	0	0	0	0	0	0	0	0	0.0435224	0	0	0	0	0	0	0	0	0.0285531	0.630966	0	0	0	0	0	0	0	0	0	0	0	0	0.164219
d__Bacteria;p__Bacteroidota;c__Bacteroidia;o__Bacteroidales;f__Barnesiellaceae;g__Coprobacter;s__Coprobacter_secundus	0	0	0	0.351038	0.121073	0	0	0	0	0	0	0	0	0	0.0366401	0	0	0	0	0.0239311	0	0	0	0	0	0	0	0	0	0	0	0.0131389	0	0	0	0	0	0	0	0	0	0	0	0	0	0	0	0	0
d__Bacteria;p__Bacteroidota;c__Bacteroidia;o__Bacteroidales;f__Barnesiellaceae;g__Coprobacter;s__uncultured_bacterium	0	0	0	0	0	0	0	0	0	0	0	0	0	0	0	0	0	0	0	0	0	0	0	0	0	0	0	0	0	0	0	0	0	0	0	0	0	0	0	0	0	0	0	0	0	0	0	0	0
d__Bacteria;p__Bacteroidota;c__Bacteroidia;o__Bacteroidales;f__Barnesiellaceae;g__Coprobacter;s__uncultured_organism	1.19417	0.0415455	0	0.0381563	0.108329	0	0.115691	0	1.73836	0.0568419	0	0.109762	0	0	0	0	0	0	0	0	0	0	0.0851934	0	0.0263158	0	0	0	0	0	0	0	0	0	0.0356913	0	0.137599	0	0	0	0	0	0	0	0	0	0	0	0.12558
d__Bacteria;p__Bacteroidota;c__Bacteroidia;o__Bacteroidales;f__Barnesiellaceae;g__uncultured;__	0	0	0	0	0	0	0	0	0	0	0	0	0	0	0	0	0	0	0	0.119655	0	0	0	0	0	0	0	0	0	0	0	0	0	0	0	0	0	0	0	0	0	0	0	0.223173	0	0	0	0	0
d__Bacteria;p__Bacteroidota;c__Bacteroidia;o__Bacteroidales;f__Barnesiellaceae;g__uncultured;s__uncultured_bacterium	0	0.0623182	0	0.0534188	0.286752	0.205691	0	0	0	0	0	0.0672733	0	0	0	0.197855	0	0	0	0	0	0	0.247061	0	0	0	0	0	0	0.0866051	0	0	0	0	0	0	0	0	0.0170459	0	0	0	0	0	0	0	0	0.973543	0
d__Bacteria;p__Bacteroidota;c__Bacteroidia;o__Bacteroidales;f__Marinifilaceae;__;__	0	0	0	0	0	0	0	0	0	0	0	0	0	0	0	0	0	0	0	0	0	0	0	0	0	0	0	0	0	0	0	0	0	0	0.00713827	0	0	0.00963391	0	0	0	0	0.0465636	0	0	0	0	0	0
d__Bacteria;p__Bacteroidota;c__Bacteroidia;o__Bacteroidales;f__Marinifilaceae;g__Butyricimonas;__	2.16402	0.0138485	0	0.137363	0.509781	0.334248	0.520607	0.0224098	0	0.284209	0	0.244308	0	0	0.10076	0	0	0.0312989	0.177699	0	0	0.260706	0.136309	0.136326	0.105263	1.16785	0	0.498753	0.0604458	0.433025	0.127777	0.137958	0	0.208454	0.0356913	0	0	0.163776	0	0.485186	0.205822	0	0.325945	0.130184	0	0	0.143516	0	0
d__Bacteria;p__Bacteroidota;c__Bacteroidia;o__Bacteroidales;f__Marinifilaceae;g__Butyricimonas;s__Butyricimonas_virosa	0	0	0	0	0	0	0.513377	0	0	0	0	0	0	0	0	0	0	0	0	0	0	0	0	0	0	0	0	0	0	0	0.147435	0	0	0	0	0	0	0	0	0	0	0	0.344571	0.024797	0	0	0	0	0
d__Bacteria;p__Bacteroidota;c__Bacteroidia;o__Bacteroidales;f__Marinifilaceae;g__Butyricimonas;s__uncultured_Bacteroidetes	0	0	0	0	0.0446059	0	0	0	0	0	0	0	0	0	0	0	0	0	0	0	0	0	0	0	0	0	0	0	0	0	0	0	0	0	0	0	0	0	0	0	0	0	0	0	0	0	0	0	0
d__Bacteria;p__Bacteroidota;c__Bacteroidia;o__Bacteroidales;f__Marinifilaceae;g__Butyricimonas;s__uncultured_bacterium	0	0	0	0	0	0.531368	0	0	0	0.291788	0	0.315122	0	0	0.1374	0	0	0.0391236	0	0	0	0	0	0.0181769	0.618421	0.710866	0	0	0.0302229	0	0	0.0394166	0	0	0.0142765	0	0	0	0	0	0	0	0	0	0	0	0.0102512	0	0
d__Bacteria;p__Bacteroidota;c__Bacteroidia;o__Bacteroidales;f__Marinifilaceae;g__Butyricimonas;s__uncultured_organism	0	0.0138485	0	0.114469	0	0	0	0.0149399	0	0	0	0	0	0	0.0549602	0	0	0.0391236	0	0	0	0	0	0.0817959	0.368421	0	0.470724	0	0.0680015	0.34642	0	0.0525555	0	0	0	0	0	0	0	0.361309	0.0686073	0	0.0372509	0.0619924	0	0	0.0410046	0	0
d__Bacteria;p__Bacteroidota;c__Bacteroidia;o__Bacteroidales;f__Marinifilaceae;g__Odoribacter;__	2.44771	0	0	0.862332	0.305869	0	0	0.0821693	0	0.500208	0	0.541727	0	0	0	0.760179	0	0	0.0177699	0.335035	0	0	0.51116	0.063619	0.276316	0	0	0	0.136003	0	0.108119	0	0.250237	0.127389	0.571061	0	0.120399	0.144509	0	0.0309693	0.343036	0.0773861	0.20488	0	0.687573	0	0.471553	0.609394	0.367079
d__Bacteria;p__Bacteroidota;c__Bacteroidia;o__Bacteroidales;f__Marinifilaceae;g__Odoribacter;s__Odoribacter_splanchnicus	0	0.027697	1.49979	0	0.388708	0.737059	0.925524	0.0522895	0	0.00378946	1.13462	0.215983	0	0.564721	0.338921	0	0.939417	0.344288	0	0	0.420137	0.671076	0.221503	0.109061	0.842105	0	0.437691	0.972569	0.400453	0.490762	0.137606	0.952569	0.345155	0.173712	0	0	0.120399	0.192678	0	0.1342	0.28423	0.103181	0.139691	0.353357	0.872044	0.631392	0.471553	0.126338	0.492658
d__Bacteria;p__Bacteroidota;c__Bacteroidia;o__Bacteroidales;f__Marinifilaceae;g__Odoribacter;s__uncultured_Odoribacter	0	0	0	0.00763126	0	0	0	0	0	0	0	0	0	0	0	0	0	0	0	0	0	0	0	0	0	0	0	0	0	0	0	0	0	0	0	0	0.0773994	0	0	0	0	0.0687876	0	0	0.0503102	0	0	0	0
d__Bacteria;p__Bacteroidota;c__Bacteroidia;o__Bacteroidales;f__Marinifilaceae;g__Odoribacter;s__uncultured_bacterium	0	0	0	0	0.318613	0	0	0	0	0	0	0	0	0	0	0	0	0	0	0	0	0	0	0	0	0	0	0	0	0	0	0	0	0	0.364052	0	0	0	0	0	0	0	0	0	0	0	0	0	0
d__Bacteria;p__Bacteroidota;c__Bacteroidia;o__Bacteroidales;f__Marinifilaceae;g__Sanguibacteroides;__	0	0	0	0	0	0	0	0	0	0	0	0	0	0	0	0	0	0	0	0	0	0	0	0	0	0	0	0	0	0	0	0.0262778	0	0	0	0	0	0	0	0	0	0	0	0.0123985	0	0	0	0	0
d__Bacteria;p__Bacteroidota;c__Bacteroidia;o__Bacteroidales;f__Marinifilaceae;g__Sanguibacteroides;s__Gabonibacter_massiliensis	0	0	0	0	0	0	0	0	0	0	0	0	0	0	0	0	0	0	0	0	0	0	0	0	0	0	0	0	0	0	0	0	0	0	0	0	0	0	0	0	0	0	0	0	0	0	0	0	0
d__Bacteria;p__Bacteroidota;c__Bacteroidia;o__Bacteroidales;f__Marinifilaceae;g__Sanguibacteroides;s__Gabonibacter_timonensis	0	0	0	0	0	0	0	0	0	0	0	0	0	0	0	0	0	0	0	0	0	0	0	0	0	0	0	0	0	0	0	0	0	0	0	0	0	0	0	0	0	0	0	0	0	0	0	0	0
d__Bacteria;p__Bacteroidota;c__Bacteroidia;o__Bacteroidales;f__Marinifilaceae;g__Sanguibacteroides;s__Sanguibacteroides_justesenii	0	0	0	0	0.0828395	0	0	0	0	0	0	0	0	0	0.0320601	0	0	0	0	0	0	0	0	0	0	0	0	0	0	0	0	0	0	0	0	0	0	0	0	0	0.0196021	0	0	0.0123985	0	0	0.0307535	0.0371581	0
d__Bacteria;p__Bacteroidota;c__Bacteroidia;o__Bacteroidales;f__Muribaculaceae;g__CAG-873;s__uncultured_bacterium	0	0	0	0	0	0	0	0	0	0	0	0	0	0	0	0	0	0	0	0	0	0	0	0	0	0	0	0	0	0	0	2.77887	0	0	0	0	0	0	0	0	0	0	0	0	0	0	0	0	0
d__Bacteria;p__Bacteroidota;c__Bacteroidia;o__Bacteroidales;f__Muribaculaceae;g__Muribaculaceae;__	0	0	0	0.549451	0	0.222832	0	0	0	0	0	0	0	0	0	0	0	5.35994	0	0	0	0	0	0	0	0.435224	0	0	5.10767	0	0	0	0	0.914881	0	0	0	0	0	0	0	0	0	0	0	0.0177857	0	0	0
d__Bacteria;p__Bacteroidota;c__Bacteroidia;o__Bacteroidales;f__Muribaculaceae;g__Muribaculaceae;s__gut_metagenome	0	0	0	0	0	0	0	0	0	0	0	0	0	0	0	0	0	0	0	0	0	0	0	0	0	0	0	0	0	0	0	0	0	0	0	0	0	0	0	0	0	0	0	0	0	0	0	0	0
d__Bacteria;p__Bacteroidota;c__Bacteroidia;o__Bacteroidales;f__Muribaculaceae;g__Muribaculaceae;s__uncultured_Bacteroidales	0	0	0	0	0	0	0	0	0	0	0	0	0	0	0	0	0	0	0	0	0	0	0	0	0	0	0	0	0	0	0	0	0	0	0	0	0	0	0	0	0	0	0	0	0	0	0	0	0
d__Bacteria;p__Bacteroidota;c__Bacteroidia;o__Bacteroidales;f__Muribaculaceae;g__Muribaculaceae;s__uncultured_Porphyromonadaceae	0	0	0	0	0	0.111416	0	0	0	0	0	0	0	0	0	0	0	0	0	0	0	0	0	0	0	0	1.37088	0	0	0	0	0	0	0	0	0	0	0	0	0	0.450848	0	0	0	0	0	0.287032	0	0
d__Bacteria;p__Bacteroidota;c__Bacteroidia;o__Bacteroidales;f__Muribaculaceae;g__Muribaculaceae;s__uncultured_bacterium	0	0	0	0	0	0	0.0144613	0	0	0	0	0	0	0	0	0	0	0.0938967	0	0	0	0	0	0	0	0	0	0	0.0755572	0	0	0	0	0	0	0	0	0	0	0	0	0	0	0.16738	0	0	0	0	0
d__Bacteria;p__Bacteroidota;c__Bacteroidia;o__Bacteroidales;f__Porphyromonadaceae;g__Porphyromonas;s__Porphyromonas_asaccharolytica	0	0	0	0	0	0	0	0	0	0	0	0	0	0	0	0	0	0	0	0	0	0	0	0	0	0	0	0	0	0	0	0	0	0	0	0	0	0	0	0	0	0	0	0	0	0	0	0	0
d__Bacteria;p__Bacteroidota;c__Bacteroidia;o__Bacteroidales;f__Prevotellaceae;__;__	0	0	0	0	0	0	0	0	0	0	0	0	0	0	0.16946	0	0	0	0	0	0	0	0	0.563483	0	0	0	0	0	0	0	0	0	0	0	0	0	0	0	0	0	0	0	0	0	0	0	0	0
d__Bacteria;p__Bacteroidota;c__Bacteroidia;o__Bacteroidales;f__Prevotellaceae;g__Alloprevotella;__	0	0	0	0	0	7.23346	1.84382	0	0	9.60249	0	0	6.36492	0	1.03508	0	0	0	0	0	0	5.54724	0	5.15314	0	4.5626	1.30481	0	0	0	0	0	0	0	0	0	0	0	0	0	6.84113	0	0	0	0	0	4.449	0	0
d__Bacteria;p__Bacteroidota;c__Bacteroidia;o__Bacteroidales;f__Prevotellaceae;g__Alloprevotella;s__Prevotellaceae_bacterium	0	0	0	0	0	0	0	0	0	0	0	0	0	0	3.61821	0	0	0	0	0	0	0	0	0	0	0	0	0	0	0	0	0	0	0	0	0	0	0	0	0	0	0	0	0	0	0	0	0	0
d__Bacteria;p__Bacteroidota;c__Bacteroidia;o__Bacteroidales;f__Prevotellaceae;g__Alloprevotella;s__uncultured_organism	0	0	0	0	0	0	0	0	0	0	0	0	0.00785793	0	0	0	0	0	0	0	0	0	0	0.0272653	0	0	0	0	0	0	0	0	0	0	0	0	0	0	0	0	0	0	0	0	0	0	0.0205023	0	0
d__Bacteria;p__Bacteroidota;c__Bacteroidia;o__Bacteroidales;f__Prevotellaceae;g__Paraprevotella;__	0	0	2.23276	2.12912	0	1.91121	1.14244	1.28483	0	0	0	8.60744	0.675782	1.9382	0.430521	0	0	0.633803	0	0	1.2154	0.801429	0.38337	0.490775	3.43421	1.61758	1.11487	0	2.13071	0	2.23118	0	1.13038	0.3011	0	0	1.58239	0.722543	0	3.87117	0.147016	0.576096	0	0.812101	0	0	0.369042	0	0
d__Bacteria;p__Bacteroidota;c__Bacteroidia;o__Bacteroidales;f__Prevotellaceae;g__Paraprevotella;s__uncultured_bacterium	0	0	0	0	0	0.0857045	0.122921	0.0298797	0	0	0	0	0.259312	0	0	0	0	0	0	0	0.420137	0	0.195945	0.154503	0	0	0.0908415	0	0	0	0.108119	0	0.543619	0	0	0	0.0429997	0.847784	0	0	0.127414	0.412726	0	0	0	0	0.62532	0	0
d__Bacteria;p__Bacteroidota;c__Bacteroidia;o__Bacteroidales;f__Prevotellaceae;g__Prevotella;__	0	0	0	4.96795	0	19.4549	4.70716	0	0.0148577	0	0.0204436	0	0	0.00403372	12.2057	0	0	0	0	0	0	0	8.24672	42.6974	22.4079	0	0	0	0	0.0505196	0	0	0	39.861	0	0	0	0	0	0	21.3271	0.0171969	12.2462	29.682	0.0167701	0	13.5213	9.71314	0
d__Bacteria;p__Bacteroidota;c__Bacteroidia;o__Bacteroidales;f__Prevotellaceae;g__Prevotella;s__Massiliprevotella_massiliensis	0	0	0	0	0	0	0	0	0	0	0	0	0	0	0.242741	0	0	0	0	0	0	0	0	0	0	0	0	0	0	0	0	0	0	0.903301	0	0	0	0	0	0	0	0	0	0	0	0	0	0	0
d__Bacteria;p__Bacteroidota;c__Bacteroidia;o__Bacteroidales;f__Prevotellaceae;g__Prevotella;s__Prevotella_bivia	0	0	0	0	0	0	0	0	0	0	0	0	0	0	0	0	0	0	0	0	0	0	0	0	0	0	0	0	0	0	0	0	0	0	0	0	0	0	0	0	0	0	0	0	0	0	0	0	0
d__Bacteria;p__Bacteroidota;c__Bacteroidia;o__Bacteroidales;f__Prevotellaceae;g__Prevotella;s__Prevotella_buccae	0	0	0	0	0	0	0	0	0	0	0	0	0	0	0	0	0	0	0	0	0	0	0	0	0	0	0	0	0	0	0	0	0	0	0	0	0	0	0	0	0	0	0	0	0	0	0	0	0
d__Bacteria;p__Bacteroidota;c__Bacteroidia;o__Bacteroidales;f__Prevotellaceae;g__Prevotella;s__Prevotella_copri	0	0	0	0	0	0	0	0	0	0	0	0	0	0	0	0	0	0	0	0	0	0	0	0	0	0	0	0	0	0	0	0	0	0	0	0	0	0	0	0	0	0	0	0	0	0	0	0	0
d__Bacteria;p__Bacteroidota;c__Bacteroidia;o__Bacteroidales;f__Prevotellaceae;g__Prevotella;s__Prevotella_corporis	0	0	0	0.0152625	0	0	0	0	0	0	0	0	0	0	0	0	0	0	0	0	0	0	0	0	0	0	0	0	0	0.0216513	0	0	0	0	0	0	0	0	0	0	0	0	0	0	0	0	0	0	0
d__Bacteria;p__Bacteroidota;c__Bacteroidia;o__Bacteroidales;f__Prevotellaceae;g__Prevotella;s__metagenome	0	0	0	0	0	0	0	0	0	0	0	0	0	0	0	0	0	0	0	0	0	0	2.99029	0	0	0	0	0	0	0	0	0	0	0	0	0	0	0	0	0	2.65608	0	0	0	0	0	2.69605	0	0
d__Bacteria;p__Bacteroidota;c__Bacteroidia;o__Bacteroidales;f__Prevotellaceae;g__Prevotella;s__uncultured_Wautersiella	0	0	0	0	0	0	0	0	0	0	0	0	0	0	0	0	0	0	0	0	0	0	0	0	0	0	0	0	0	0	0	0	0	0	0	0	0	0	0	0	0	0	0	0	0	0	0	0	0
d__Bacteria;p__Bacteroidota;c__Bacteroidia;o__Bacteroidales;f__Prevotellaceae;g__Prevotella;s__uncultured_bacterium	0	0	0	0	0	0	0	0	0	0	0	0	0	0	0	0	0	0	0	0	0	0	0	0	0	0	0	0	0	0	0	0	0	0	0	0	0	0	0	0	0	0	0	0	0	0	0	0	0
d__Bacteria;p__Bacteroidota;c__Bacteroidia;o__Bacteroidales;f__Prevotellaceae;g__Prevotellaceae_NK3B31_group;__	0	4.52846	0	0	0	0.162839	0	0	0	0	0	0	0.0471476	0	0	0	4.35199	0	0	0	0	0	0	0.0454422	0.460526	2.05281	5.65695	0	0	0	0	0	0.681681	0.104227	0	0	0	0	0	0	1.05851	0.619089	0.20488	2.20693	0	6.34949	1.17888	0	0
d__Bacteria;p__Bacteroidota;c__Bacteroidia;o__Bacteroidales;f__Prevotellaceae;g__Prevotellaceae_NK3B31_group;s__metagenome	0	0	0	0	0	0	0	0	0	0	0	0	0	0	0	0	0	0	0	0	0	0	0	0	0	0	0	0	0	0	0	0	0	0	0	0	0	0	0	0	0	0	0	0	0	0	0	0	0
d__Bacteria;p__Bacteroidota;c__Bacteroidia;o__Bacteroidales;f__Prevotellaceae;g__Prevotellaceae_NK3B31_group;s__uncultured_bacterium	0	0	0	0	0	0	0	0	0	0	0	0	0	0	0	0	0	0	0	0	0	0	0	0	0	0	0	0	0	0	0	0	0	0	0	0	0	0	0	0	0	0	0	0	0	0	0	0	0
d__Bacteria;p__Bacteroidota;c__Bacteroidia;o__Bacteroidales;f__Prevotellaceae;g__Prevotellaceae_NK3B31_group;s__uncultured_organism	0	2.94973	0	0	0	0.137127	0	0	0	0	0	0	0.18859	0.00403372	0	0	8.50268	0	0	0	0	6.42592	0	0.127238	1.02632	5.01233	5.96251	0	0	0	24.887	0	1.98464	0.243196	0	0	0	0	0	0	1.8916	1.90026	0	1.45682	0	11.3473	1.62993	0	0
d__Bacteria;p__Bacteroidota;c__Bacteroidia;o__Bacteroidales;f__Prevotellaceae;g__Prevotellaceae_UCG-001;s__Marseilla_massiliensis	0	0	0	0	0	0	0.289226	0	0	0	0	0	0	0	0	0	0	0	0	0	0	0	0	0	0	0	0	0	0	0	0	0	0	0	0	0	0	0	0	0	0.294031	0	0	0	0	0	0.471553	0	0
d__Bacteria;p__Bacteroidota;c__Bacteroidia;o__Bacteroidales;f__Prevotellaceae;g__Prevotellaceae_UCG-003;s__uncultured_bacterium	0	0	0	0	0	0	0	0	0	0	0	0	0	0	0	0	0	0	0	0	0	0	0	0	0	0	0	0	0	0	0	0	0	0	0	0	0	0	0	0	0	0	0	0	0	0	0	0	0
d__Bacteria;p__Bacteroidota;c__Bacteroidia;o__Bacteroidales;f__Prevotellaceae;g__Prevotellaceae_UCG-004;s__uncultured_bacterium	0	0	0	0	0	0	0	0	0	0	0	0	0	0	0.12824	0	0	0	0	0	0	0	0	0	0	0	0	0	0	0	0	0	0	0	0	0	0	0	0	0	0	0	0	0	0	0	0	0	0
d__Bacteria;p__Bacteroidota;c__Bacteroidia;o__Bacteroidales;f__Prevotellaceae;g__uncultured;__	0	0	0	0	0	0	0	0	0	0	0	0	0	0	0	0	0	0	0	0	0	0	0	0	0	0	0	0	0	0	0	0	0	0	0	0	0	0	0	0	0	0	0	0	0	0	0	0	0
d__Bacteria;p__Bacteroidota;c__Bacteroidia;o__Bacteroidales;f__Prevotellaceae;g__uncultured;s__Prevotella_sp,	0	0	0	0	0	0	0	0	0	0.564629	0	0	0	0	0	0	0	0	0	0	0	0	0	0.0908843	0	0.17409	0	0	0	0	0	0	0	0	0	0	0	0	0	0	0.460649	0	0	0	0	0	1.23014	0	0
d__Bacteria;p__Bacteroidota;c__Bacteroidia;o__Bacteroidales;f__Prevotellaceae;g__uncultured;s__metagenome	0	0	0	0	0	0.342818	0	0	0	0	0	0	0	0	0	0	0	0	0	0	0	0	0	0	0	0	0	0	0	0	0	0	0	0	0	0	0	0	0	0	0	0	0	0	0	0	0	0	0
d__Bacteria;p__Bacteroidota;c__Bacteroidia;o__Bacteroidales;f__Prevotellaceae;g__uncultured;s__uncultured_bacterium	0	0	0	0	0	0	0	0	0	0	0	0	22.3401	0	0	0	0	0	0	0	0	0	0	0	0	0	0	0	0	0	0	0	0	0	0	0	0	0	0	0	0	0	0	0	0	0	0	0	0
d__Bacteria;p__Bacteroidota;c__Bacteroidia;o__Bacteroidales;f__Prevotellaceae;g__uncultured;s__uncultured_organism	0	0	0	0	0	0	0	0	0	0	0	0	0	0	0	0	0	0	0	0	0	0	0	0	0.789474	0	0	0	0	0	0	0	0	0	0	0	0	0	0	0	0	0	0	0	0	0	0	0	0
d__Bacteria;p__Bacteroidota;c__Bacteroidia;o__Bacteroidales;f__Rikenellaceae;__;__	0	0	0	0	0	0	0	0	0	0	0	0	0	0	0	0	0	0	0	0	0	0	0	0	0	0	0	0	0	0	0	0	0	0	0	0	0	0	0	0	0	0	0	0	0	0	0	0	0
d__Bacteria;p__Bacteroidota;c__Bacteroidia;o__Bacteroidales;f__Rikenellaceae;g__Alistipes;__	4.48638	2.26423	1.90619	6.83761	1.48474	2.00549	5.07592	10.0994	0.683456	0.76547	9.47562	14.0141	0	1.72643	0.659522	5.9773	1.05445	2.1518	6.40604	1.72304	4.47896	4.85203	0.681547	0.608925	7.13158	1.13158	2.65092	5.54447	3.06007	5.54273	4.75722	6.47747	0.388299	1.94557	4.70412	0.177965	2.64018	2.97688	0.153413	3.40663	1.72498	1.16939	0.298007	0.954684	0.0167701	0.0177857	2.73706	7.89982	17.0595
d__Bacteria;p__Bacteroidota;c__Bacteroidia;o__Bacteroidales;f__Rikenellaceae;g__Alistipes;s__Alistipes_finegoldii	1.44488	0.027697	0.162075	0.0457875	0.14019	0	0.310918	0.00746993	0	0.0227367	0	0.166413	0	0.0947925	0.15114	0	0	1.5493	0.639716	0	0.0300098	0	0	0.0363537	0.934211	0	0	0.141313	1.54137	0.736143	0.471791	0	0	0	4.50425	0.137518	0.326797	0	0	0.0412925	0.0196021	0	0.149004	0.0495939	0	0	0	0	0
d__Bacteria;p__Bacteroidota;c__Bacteroidia;o__Bacteroidales;f__Rikenellaceae;g__Alistipes;s__Alistipes_indistinctus	0	0.103864	0.0725707	0.0763126	0.0446059	0.19712	0	0	0	0.0151578	0	0.0601919	0	0.17345	0.586242	0	0.249233	0.0547731	0	0	0.0300098	0.0579346	0	0	0.328947	0.0145075	0.173425	0.157938	0.083113	0	0.0393159	0.0131389	0	0	0.199872	0	0.0343997	0	0	0	0.480251	0.0343938	0	0	0	0.0177857	1.35315	0.156064	0
d__Bacteria;p__Bacteroidota;c__Bacteroidia;o__Bacteroidales;f__Rikenellaceae;g__Alistipes;s__Alistipes_inops	0	0	0	0	0	0.0257113	0	0	0	0	0	0	0	0	0	0	2.93328	0	0	0	0	0	0	0	0	0	0	0	0	0	0	0	0.103546	0	0	0	0	0.0192678	0	0.0412925	0	0.0257954	0	0.0681917	0	0.0177857	0	0	0
d__Bacteria;p__Bacteroidota;c__Bacteroidia;o__Bacteroidales;f__Rikenellaceae;g__Alistipes;s__Alistipes_obesi	0.0329881	0.166182	0.152398	0.656288	0.656344	0.0942749	0.0867679	0.0746993	0	0.526735	0.797301	0.0495698	0	0.342866	0.0961803	0	0.776457	0	0.204354	0.287173	0.105034	0.0482789	0.204464	0	0.315789	0.0797911	0.0330333	0.515378	0	0.324769	0.697857	0.433583	0.207093	0	0.521094	0	0	0.491329	0.0340919	0.46454	0.117612	0.240757	0	0.0681917	0	0	0.194772	0.453329	0.531298
d__Bacteria;p__Bacteroidota;c__Bacteroidia;o__Bacteroidales;f__Rikenellaceae;g__Alistipes;s__Alistipes_putredinis	0.0263904	0	0	0.0152625	0	0	0.0144613	0.0672294	0	0	0.0306654	0.0070814	0	0	0	0	0	0.0312989	0.0177699	0	0.0375122	0.0289673	0	0	0.0263158	0	0	0.0332502	0.0151114	0.0360855	0.019658	0.0394166	0	0	0.0428296	0	0	0	0	0	0	0	0	0	0	0	0	0	0.0386399
d__Bacteria;p__Bacteroidota;c__Bacteroidia;o__Bacteroidales;f__Rikenellaceae;g__Alistipes;s__Alistipes_shahii	0.804909	0.0692425	0	0	0.490665	0.18855	1.27983	0.612535	0	0.591155	0.11244	0	0	0	0.196941	0	0.21089	1.00156	0.728565	0.37492	0.27759	0.18346	0.0766741	0.0363537	0.605263	0.268388	0.1982	0.116376	1.79071	0.858834	0.226066	2.08251	0.276124	0.0810654	0	0	0	0.192678	0.110799	0.289047	0.147016	0.361135	0.0465636	0.0867894	0	0	0.102512	0.312128	1.94165
d__Bacteria;p__Bacteroidota;c__Bacteroidia;o__Bacteroidales;f__Rikenellaceae;g__Alistipes;s__Alistipes_sp,	0	0.083091	0	0.831807	0.0318613	0.0342818	0.491685	0.881452	0	0	0	0.169954	0	0	0	0	0.795629	0	0.115504	0	0.0450146	0	0.119271	0	0.210526	0	0.173425	0.0581879	0	0.0938222	0.19658	0	0.0949176	0	0.292669	0	0	0	0	0.144524	0.0392042	0.0601892	0	0.0123985	0	0.106714	0.123014	0.260107	0
d__Bacteria;p__Bacteroidota;c__Bacteroidia;o__Bacteroidales;f__Rikenellaceae;g__Alistipes;s__Alistipes_timonensis	0	0	0	0	0	0	0	0	0	0	0	0	0	0	0	0	0	0	0	0	0	0	0	0	0	0	0	0	0	0	0	0	0	0	0	0	0	0	0	0	0	0	0	0	0	0	0	0	0
d__Bacteria;p__Bacteroidota;c__Bacteroidia;o__Bacteroidales;f__Rikenellaceae;g__Alistipes;s__Bacteroides_sp,	0	0	0	0.030525	0	0	0	0	0	0	0	0.0177035	0	0	0	0	0	0	0.399822	0	0	0.0965577	0.655989	0	0	0	0.0990998	0	0	0	0	0	0.284753	0	0	0	0	0	0	0	0.0294031	0.11178	0	0	0	0	0.0205023	0.572235	0.0289799
d__Bacteria;p__Bacteroidota;c__Bacteroidia;o__Bacteroidales;f__Rikenellaceae;g__Alistipes;s__gut_metagenome	0	0	0	0	0	0	0	0	0	0	0	0	0	0	0	0	0	0	0	0	0	0	0	0	0	0	0	0	0	0	0	0	0	0	0	0	0	0	0	0	0	0	0	0	0	0	0	0	0
d__Bacteria;p__Bacteroidota;c__Bacteroidia;o__Bacteroidales;f__Rikenellaceae;g__Alistipes;s__uncultured_bacterium	0	0	0	0	0.0127445	0	0	0	0	0	0.0102218	0.0070814	0	0	0	0	0	0	0	0.829611	0.0300098	0	0	0	0	0	0	0	0	0	0	0	0	0	0	0	0	0	0	0.0103231	0	0	0	0	0	0	0	0	0
d__Bacteria;p__Bacteroidota;c__Bacteroidia;o__Bacteroidales;f__Rikenellaceae;g__Rikenellaceae_RC9_gut_group;__	0	0	0	0	0	0	0	0	0	0	0	0	0	0	0.435101	0	0	0	0	0	0	0	0	0	0	0	0	0	0	0	0	0	0	0	0	0	0	0	0	0	0	0	0	0	0	0	0	0	0
d__Bacteria;p__Bacteroidota;c__Bacteroidia;o__Bacteroidales;f__Rikenellaceae;g__Rikenellaceae_RC9_gut_group;s__Bacteroides_sp,	0	0	0	0	0	0	0	0	0	0	0	0	0	0	0	0	0	0	0	0	0	0	0	0	0	0	0	0	0	0	0	0	0	0	0	0	0	0	0	0	0	0	0	0	0	0	0	0	0
d__Bacteria;p__Bacteroidota;c__Bacteroidia;o__Bacteroidales;f__Rikenellaceae;g__Rikenellaceae_RC9_gut_group;s__uncultured_bacterium	0	0	0	0	0	0	0	0.0149399	0	1.23915	0	0	2.98601	0	0.00916003	0	3.35506	0	0	0	15.8977	0	0	0	0	0	0	0	0	0	0	0	0	4.67863	0	0	0	0	0	0	2.8227	0	8.68877	1.58701	0	13.7483	3.5674	0	0
d__Bacteria;p__Bacteroidota;c__Bacteroidia;o__Bacteroidales;f__Tannerellaceae;__;__	0	0	0	0	0	0	0	0	0	0.625261	0	0	0	0	1.78162	0	0.565567	0	0	0	0	0	0	0	0	0	0	0	0	0	0	0.413875	0	0	0	0	0	0	0	0.0412925	0	0	0	0	0	0.0355714	0	0	0
d__Bacteria;p__Bacteroidota;c__Bacteroidia;o__Bacteroidales;f__Tannerellaceae;g__Parabacteroides;__	1.71538	0.152333	2.86654	0.496032	0.484292	0.711347	1.57628	0.194218	2.46638	6.84755	0	3.75314	0.432186	0.847082	2.60145	1.84317	1.67753	7.15962	1.004	0.0797703	0.540176	3.08019	1.03084	0.745251	3.05263	1.40722	1.3874	1.33001	3.86853	0.591801	2.75211	2.12193	1.60497	0.208454	1.33486	2.07895	0.412797	0.88632	0.929004	0.578094	0.999706	1.78848	1.77873	2.18213	0.0167701	11.0538	1.8042	2.48216	5.14876
d__Bacteria;p__Bacteroidota;c__Bacteroidia;o__Bacteroidales;f__Tannerellaceae;g__Parabacteroides;s__Parabacteroides_gordonii	0	0	0	0	0	0	0	0	0	0	0	0	0	0	0.0366401	0	0	0	0	0	0	0	0	0	0	0	0	0	0	0	0	0	0	0	0	0	0	0	0	0	0	0	0	0	0	0	0	0	0
d__Bacteria;p__Bacteroidota;c__Bacteroidia;o__Bacteroidales;f__Tannerellaceae;g__Parabacteroides;s__Parabacteroides_johnsonii	0	0	0	0	0	0	0	0.612535	0	0	0	0	0.290743	0	0	0	0	0	0	0	0	0	0	0	0	0	0	0	0	0.0577367	0	0	0	0	0	0	0.644995	0	0	0	0	0	0	0	0	0	0	0	0
d__Bacteria;p__Bacteroidota;c__Bacteroidia;o__Bacteroidales;f__Tannerellaceae;g__Parabacteroides;s__Parabacteroides_merdae	1.81434	0.318515	0.00483805	3.21276	1.23622	0.342818	1.82213	0.478076	0	0.049263	2.3919	2.8538	0	0	3.02281	0	0	0	0.799645	0.382897	1.08785	0.666248	0.877492	0.0272653	0.144737	1.05179	1.36262	0	0	2.30225	2.02477	1.92485	0.422815	1.1465	0	0	0	0.741811	0	2.1885	0.872292	0.352537	0.0838145	0.309962	0	0	0.738083	0	0
d__Bacteria;p__Bacteroidota;c__Bacteroidia;o__Bacteroidales;f__Tannerellaceae;g__Parabacteroides;s__gut_metagenome	0	0	0	0	0	0	0	0	0	0	0	0	0	0	0	0	0	0	0	0	0	0	0	0.336272	0	0	0	0	0	0	0	0	0	0	0	0	0	0	0	0	0	0	0	1.15926	0	0	0	0	0
d__Bacteria;p__Bacteroidota;c__Bacteroidia;o__Bacteroidales;f__Tannerellaceae;g__Parabacteroides;s__uncultured_bacterium	0	0	0	0	0	0	0	0	0	0	0	0	0	0	0	0	0	0	0	0	0	0	0	0	0	0	1.94896	0	0	0	0	0	0.543619	0.289519	0	0	0	0	0	0	0	0.696475	0	0	0	0	0	0	0
d__Bacteria;p__Bacteroidota;c__Bacteroidia;o__Bacteroidales;f__Tannerellaceae;g__Parabacteroides;s__unidentified	0	0	0	0	0	0	0	0	0	0	0	0.0035407	0	0	0.00916003	0	0	0	0	0	0	0	0	0	0	0	0	0	0	0	0	0	0	0	0	0	0	0	0	0.0206462	0	0	0	0	0	0	0	0	0
d__Bacteria;p__Bacteroidota;c__Bacteroidia;o__Bacteroidales;f__Tannerellaceae;g__Tannerellaceae;s__Parabacteroides_sp,	0	0	0	0	0	0	0	0	0	0	0	0	0	0	0	0	0	0	0	0	0	0	0	0	0	0	0	0	0	0	0	0	0	0	0	0	0	0	0	0	0	0	0	0	0	0	0	0	0
d__Bacteria;p__Bacteroidota;c__Bacteroidia;o__Bacteroidales;f__Tannerellaceae;g__Tannerellaceae;s__uncultured_organism	0	0	0	0	0	0	0	0	0	0	0	0	0	0	0.0641202	0	0	0	0	0	0	0	0	0	0	0	0	0	0	0	0	0	0	0	0	0	0	0	0	0	0	0	0	0	0	0	0	0	0
d__Bacteria;p__Bacteroidota;c__Bacteroidia;o__Bacteroidales;f__uncultured;g__uncultured;s__gut_metagenome	0	0	0	0	0	0	0	0	0	0	0	0	0	0	0	0	0	0	0	0	0	0	0	0	0	0	0	0	0	0	0	0	0	0	0	0	0	0	0	0	0.127414	0	0.0279382	0.0619924	0	0	0.164018	0	0
d__Bacteria;p__Bacteroidota;c__Bacteroidia;o__Bacteroidales;f__uncultured;g__uncultured;s__uncultured_bacterium	0	0	0	0	0	0	0	0	0	0	0	0	0	0	0	0	0	0	0	0	0	0	0	0	0	0	0	0	0	0	0	0	0	0	0	0	0	0	0	0	0	0	0	0	0	0	0	0	0
d__Bacteria;p__Bacteroidota;c__Bacteroidia;o__Flavobacteriales;f__Flavobacteriaceae;g__uncultured;s__gut_metagenome	0	0	0	0	0	0	0	0	0	0	0	0	0	0	0	0	0	0	0	0	0	0	0	0	0	0	0	0.548628	0	0	0	0	0	0	0	0	0	0.144509	0	0.0309693	0	0	0	0	0	0	0	0	0
d__Bacteria;p__Campilobacterota;c__Campylobacteria;o__Campylobacterales;f__Arcobacteraceae;g__Arcobacter;s__Arcobacter_butzleri	0	0	0	0	0	0	0	0	0	0	0	0	0	0	0	0	0	0	0	0	0	0	0	0	0	0	0	0	0	0	0	0	0	0	0	0	0	0	0	0	0	0	0	0	0	0	0	0	0
d__Bacteria;p__Campilobacterota;c__Campylobacteria;o__Campylobacterales;f__Campylobacteraceae;g__Campylobacter;s__Campylobacter_concisus	0	0	0	0	0	0	0	0	0	0	0	0	0	0	0	0	0	0	0	0	0	0	0	0	0	0	0	0	0	0	0	0	0	0	0	0	0	0	0	0	0	0	0	0	0	0	0	0	0
d__Bacteria;p__Campilobacterota;c__Campylobacteria;o__Campylobacterales;f__Campylobacteraceae;g__Campylobacter;s__Campylobacter_hominis	0	0	0	0	0	0	0	0	0	0	0	0	0	0	0	0	0	0	0	0	0	0	0	0	0	0	0	0	0	0	0	0	0	0	0	0	0	0	0	0	0	0	0	0	0	0	0	0	0
d__Bacteria;p__Cyanobacteria;c__Cyanobacteriia;o__Chloroplast;f__Chloroplast;g__Chloroplast;__	0.0131952	0	0	0.0381563	0.0127445	0	0	0	0	0	0	0	0.0314317	0	0	0	0.0191718	0	0	0	0	0.043451	0	0	0	0	0	0	0.00755572	0	0.0393159	0	0	0	0.078521	0	0	0	0.0340919	0	0	0	0	0	0	0	0	0.0148633	0
d__Bacteria;p__Cyanobacteria;c__Cyanobacteriia;o__Chloroplast;f__Chloroplast;g__Chloroplast;s__Vicia_faba	0	0	0	0	0	0	0	0	0	0	0	0	0	0	0	0	0	0	0	0	0	0	0	0	0	0	0	0	0	0	0	0	0	0	0	0	0	0	0	0	0	0	0	0	0	0	0	0	0
d__Bacteria;p__Cyanobacteria;c__Vampirivibrionia;o__Gastranaerophilales;f__Gastranaerophilales;g__Gastranaerophilales;__	0	0	0	0	0	0	0	0	0	0	0	0	0	0	0.196941	0	0	0	0	0	0	0	0	0	0	0	0	0	0	0	0	0	0	0	0	0	0	0	0	0	0	0	0	0	0	0	0	0	0
d__Bacteria;p__Cyanobacteria;c__Vampirivibrionia;o__Gastranaerophilales;f__Gastranaerophilales;g__Gastranaerophilales;s__Acinetobacter_sp,	0	0	0	0	0.178424	0	0.0867679	0.0149399	0	0.0378946	0	0	0	0	0	0	0	0	0.0977343	0	0	0	0	0	0	0	0	0	0	0	0.0786318	0.0131389	0	0	0.492541	0	0.146199	0	0	0	0	0	0	0	0	0	0.0205023	0	0.985317
d__Bacteria;p__Cyanobacteria;c__Vampirivibrionia;o__Gastranaerophilales;f__Gastranaerophilales;g__Gastranaerophilales;s__Clostridium_sp,	0	0	0	0	0	0	0	0	0	0	0	0.0106221	0	0	0	0	0	0	0	0	0	0	0	0	0	0	0	0	0	0	0	0	0	0	0	0	0.0171999	0	0	0	0	0	0	0	0	0	0	0	0
d__Bacteria;p__Cyanobacteria;c__Vampirivibrionia;o__Gastranaerophilales;f__Gastranaerophilales;g__Gastranaerophilales;s__gut_metagenome	0	0	0	0	0	0	0	0	0	0	0	0.138087	0	0	0	0	0	0	0	0	0	0	0	0	0	0	0	0	0	0	0	0	0	0	0	0	0	0	0	0	0	0	0	0	0	0	0	0	0
d__Bacteria;p__Cyanobacteria;c__Vampirivibrionia;o__Gastranaerophilales;f__Gastranaerophilales;g__Gastranaerophilales;s__uncultured_bacterium	0	0	0	0	0	0	0.101229	0	0	0	0.0102218	0	0	0	0.251901	0	0	0	0	0	0	0	0	0	0	0.0797911	0	0	0	0	0	0.282486	1.27707	0	0.0142765	0	0.447196	0	0	0	0	0.490112	0	0.185977	0	0	0	0.0520214	0
d__Bacteria;p__Desulfobacterota;c__Desulfovibrionia;o__Desulfovibrionales;f__Desulfovibrionaceae;__;__	0	0	0.0120951	0	0.0254891	0	0	0	0	0.0151578	0	0	0	0.00403372	0	0	0	0	0	0	0	0.0193115	0	0	0	0	0	0	0	0	0	0	0	0	0	0	0	0	0	0	0	0	0	0	0	0	0	0	0
d__Bacteria;p__Desulfobacterota;c__Desulfovibrionia;o__Desulfovibrionales;f__Desulfovibrionaceae;g__Bilophila;__	1.12159	0	1.47077	0.228938	0.235774	0.154268	0.166305	0.440726	1.52292	0.386525	0.245324	1.087	0	0.334799	2.51443	0.0728939	0.335506	0.179969	0.115504	0.0717932	0.150049	0.724183	0.238541	0	0.276316	0	0.289041	0.207814	0.219116	0.490762	0.235895	0	0.45733	0.440069	1.07074	0	0.0429997	0.22158	1.24435	0.216785	0.0196021	0.206363	0.158316	0.173579	0	0.0266785	0.0205023	0.535077	0
d__Bacteria;p__Desulfobacterota;c__Desulfovibrionia;o__Desulfovibrionales;f__Desulfovibrionaceae;g__Bilophila;s__uncultured_bacterium	0	0	0	0	0	0	0	0	0	0	0	0	0	0	0	0	0	0	0	0	0	0	0	0	0	0	0	0	0	0	0	0	0	0	0	0	0	0	0	0	0	0	0	0	0	0	0	0	0
d__Bacteria;p__Desulfobacterota;c__Desulfovibrionia;o__Desulfovibrionales;f__Desulfovibrionaceae;g__Desulfovibrio;__	0	0	0.00725707	0	0	0	0	0	0	0	0	0	0	0	0	0	0	0	0	0	0	0	0	0	0	0	0	0	0	0	0	0	0	0	0	0	0	0	0	0.0619387	0	0	0	0	0	0	0	0	0
d__Bacteria;p__Desulfobacterota;c__Desulfovibrionia;o__Desulfovibrionales;f__Desulfovibrionaceae;g__Desulfovibrio;s__Brachyspira_sp,	0	0	0	0	0	0	0	0	0	0	0	0	0	0	0	0	0	0	0	0	0	0	0	0	0	0	0	0	0	0	0	0	0	0	0	0	0	0	0	0	0	0	0	0	0	0	0	0	0
d__Bacteria;p__Desulfobacterota;c__Desulfovibrionia;o__Desulfovibrionales;f__Desulfovibrionaceae;g__Desulfovibrio;s__Desulfovibrio_fairfieldensis	0	0	0.00725707	0	0.0191168	0	0	0	0	0	0	0	0	0.0201686	0	0	0	0	0	0	0	0	0	0	0	0	0	0	0	0	0	0	0	0	0	0	0	0	0	0	0	0	0	0	0	0	0	0	0
d__Bacteria;p__Desulfobacterota;c__Desulfovibrionia;o__Desulfovibrionales;f__Desulfovibrionaceae;g__Desulfovibrio;s__Desulfovibrio_legallii	0	0	0	0	0	0	0	0	0	0	0	0	0	0	0	0	0	0	0	0	0	0	0	0	0.0263158	0	0	0	0	0	0	0	0	0	0	0	0	0	0	0	0	0	0	0	0	0	0	0	0
d__Bacteria;p__Desulfobacterota;c__Desulfovibrionia;o__Desulfovibrionales;f__Desulfovibrionaceae;g__Desulfovibrio;s__bacterium	0	0	0	0	0	0.445663	0	0	0	0	0	0	0	0	2.16177	0	0	0	0	0	0	0	0	0	0	0	2.75002	0	0	0	0	0	0	0	0	0	0	0.481696	0	0	0	0	0	0.557932	0	0	0	0	0
d__Bacteria;p__Desulfobacterota;c__Desulfovibrionia;o__Desulfovibrionales;f__Desulfovibrionaceae;g__Desulfovibrio;s__bacterium_enrichment	0	0	0	0	0	0	0	0	0	0	0	0	0	0	0	0	0	0	0	0	0	0	0	0	0	0	0	0	0	0	0	0	0	0	0	0	0	0	0	0	0	0	0	0	0	0	0	0	0
d__Bacteria;p__Desulfobacterota;c__Desulfovibrionia;o__Desulfovibrionales;f__Desulfovibrionaceae;g__Desulfovibrio;s__metagenome	0	0	0	0	0	0	0	0.149399	0	0	0	0	0	0	0	0	0	0	0	0	0	0	0	0	0	0	0	0	0	0.606236	0	0	0	0	0	0	0.765394	0	0	0	0.147016	0	0	0	0	0	0.123014	0	0
d__Bacteria;p__Desulfobacterota;c__Desulfovibrionia;o__Desulfovibrionales;f__Desulfovibrionaceae;g__Mailhella;s__Desulfovibrio_sp,	0	0	0	0	0	0	0	0	0	0	0	0	0	0	0	0	0	0	0	0	0.0300098	0	0	0	0	0	0	0	0	0	0	0	0	0	0	0	0	0	0	0	0	0	0	0	0	0	0	0	0
d__Bacteria;p__Desulfobacterota;c__Desulfovibrionia;o__Desulfovibrionales;f__Desulfovibrionaceae;g__uncultured;__	0	0	0.0701517	0	0	0	0.0289226	0	0	0.049263	0	0	0	0.0121012	0	0	0	0	0.0177699	0	0	0.0289673	0	0	0	0.326418	0	0	0	0	0	0	0	0	0.0214148	0	0.0171999	0	0	0	0	0	0.00931272	0.024797	0	0	0.0205023	0.0817479	0.0965997
d__Bacteria;p__Desulfobacterota;c__Desulfovibrionia;o__Desulfovibrionales;f__Desulfovibrionaceae;g__uncultured;s__uncultured_Desulfovibrionaceae	0	0	0	0.0763126	0	0.162839	0	0	0	0	0	0.308041	0	0	0	0	0	0.156495	0	0	0	0	0	0	0	0	0	0	0.151114	0	0	0	0	0	0	0	0	0	0	0	0	0	0	0	0	0	0	0	0
d__Bacteria;p__Elusimicrobiota;c__Elusimicrobia;o__Elusimicrobiales;f__Elusimicrobiaceae;g__Elusimicrobium;s__uncultured_bacterium	0	0	0	0	0	0	0	0	0	0	0	0	0	0	0	0	0	0	0	0	0	0	0	0	0	0	0	0	0	0	0	0	0	0	0	0	0.146199	0	0	0	0	0	0	0	0	0	0	0	0
d__Bacteria;p__Firmicutes;__;__;__;__;__	0	0	0	0	0	0	0	0	0	0	0	0	0	0	0	0	0	0	0	0	0	0	0	0	0	0	0	0	0	0	0	0	0	0	0	0	0	0	0	0	0	0	0	0	0	0	0	0	0
d__Bacteria;p__Firmicutes;c__Bacilli;o__Acholeplasmatales;f__Acholeplasmataceae;g__Anaeroplasma;s__uncultured_bacterium	0	0	0	0	0	0	0	0	0	0	0	0	0	0	0	0	0	0	0	0	0	0	4.37894	0	0	0	0.00825832	0.872818	0	0	0	0	0	0	0	0	0	0	0	0	0	0	0	0	0	0	0	0	0
d__Bacteria;p__Firmicutes;c__Bacilli;o__Erysipelotrichales;f__Erysipelatoclostridiaceae;g__Asteroleplasma;s__metagenome	0	0	0	0	0	0	0	0	0	0	0	0	0	0	0	0	0	0	0	0	0	0	0	0	0	0	0	0	0	0	0	0	0	0	0	0	0	0	0	0	0	0	0	0.0123985	0	0	0	0	0
d__Bacteria;p__Firmicutes;c__Bacilli;o__Erysipelotrichales;f__Erysipelatoclostridiaceae;g__Asteroleplasma;s__uncultured_bacterium	0	0	0	1.57967	0	0	0	0	0	0	0	0	0	0	0	0	0	0	0	5.28079	0	0	3.49293	0	0	0.369941	0	0	0	0	0	0	0	0	0	0	0	0	0	0	0	0	0	0	0	0	0	0	0
d__Bacteria;p__Firmicutes;c__Bacilli;o__Erysipelotrichales;f__Erysipelatoclostridiaceae;g__Catenibacterium;__	0	1.59258	0	0	0	0	0.0578453	0	0	0	0	0	0	0	0.609142	0	0	0	0	0	0	0	0	0	0.0263158	0	0	0	0	0	0	0	0.940547	0	0	0	0	0	0	0	0	0.0601892	0	0	0	0	0	0.884364	0
d__Bacteria;p__Firmicutes;c__Bacilli;o__Erysipelotrichales;f__Erysipelatoclostridiaceae;g__Catenibacterium;s__uncultured_bacterium	0	0	0	0	0	0.428522	0.592914	0.0373497	0	0	0	0	0	0	0	0	0.603911	0	0	0	0	0.130353	0	0	0	0	0	0	0	0	0	0.203653	0	0.3011	0	0	0	0	0	0	0.833088	0	0	0	0	0.204535	1.57868	0.170927	0
d__Bacteria;p__Firmicutes;c__Bacilli;o__Erysipelotrichales;f__Erysipelatoclostridiaceae;g__Coprobacillus;__	0	0	0	0	0	0	0	0	0	0	0	0	0	0	0	0	0.124617	0	0	0	0	0	0	0	0	0	0	0	0	0	0	0	0	0	0	0	0	0	0	0	0	0	0	0	0.0167701	0	0.0717581	0	0
d__Bacteria;p__Firmicutes;c__Bacilli;o__Erysipelotrichales;f__Erysipelatoclostridiaceae;g__Erysipelatoclostridium;__	0	0	0	0	0	0	0	0	0.0222866	0	0.0204436	0	0	0	0	0	0	0	0	0	0	0	0	0	0	0	0	0	0	0	0	0	0	0	0.0142765	0	0	0	0	0	0	0	0	0	0.192856	0	0	0	0
d__Bacteria;p__Firmicutes;c__Bacilli;o__Erysipelotrichales;f__Erysipelatoclostridiaceae;g__Erysipelatoclostridium;s__[Clostridium]_saccharogumia	0	0	0	0.0915751	0.0254891	0	0	0	0	0	0	0	0	0	0	0	0	0	0	0	0	0	0	0	0	0	0	0	0	0	0	0	0	0	0	0	0	0	0	0	0	0	0	0	0	0	0	0	0
d__Bacteria;p__Firmicutes;c__Bacilli;o__Erysipelotrichales;f__Erysipelatoclostridiaceae;g__Erysipelatoclostridium;s__[Clostridium]_spiroforme	0	0.027697	0	0	0	0	0	0	0	0	0	0.0106221	0	0	0	0.0208268	0	0	0	0	0	0	0	0	0	0	0	0	0	0	0	0	0	0	0.0356913	0	0	0	0	0	0	0	0	0	0	0	0	0	0
d__Bacteria;p__Firmicutes;c__Bacilli;o__Erysipelotrichales;f__Erysipelatoclostridiaceae;g__Erysipelotrichaceae_UCG-003;__	0.376064	0	0.14756	0.412088	0.261263	0.265684	0.253073	0.119519	0	0.113684	0.459982	0.559431	0.400754	0.0221855	0	0.301989	0.37385	0.086072	0.346513	0	0.0750244	0	0.212983	0.218122	0.0789474	0.0942986	0.115616	0.249377	0.347563	0	0.147435	0.059125	0.336526	0	0	0.323572	0.0773994	0.587669	0.306827	0.1342	0	0.0257954	0.689141	0.309962	1.59316	0.18675	0	0.0817479	0.12558
d__Bacteria;p__Firmicutes;c__Bacilli;o__Erysipelotrichales;f__Erysipelatoclostridiaceae;g__Erysipelotrichaceae_UCG-003;s__uncultured_bacterium	0	0	0	0	0	0	0	0	0	0	0	0	0	0	0	0	0	0	0	0	0	0	0	0	0	0	0	0	0	0	0	0	0	0	0	0	0	0	0	0	0	0	0	0	0	0	0	0	0
d__Bacteria;p__Firmicutes;c__Bacilli;o__Erysipelotrichales;f__Erysipelatoclostridiaceae;g__UCG-004;s__uncultured_bacterium	0	0	0	0	0	0	0	0	0	0	0	0	0	0	0.0641202	0	0	0	0	0	0	0	0	0	0	0	0	0	0	0	0	0	0	0	0	0	0	0	0	0	0.450848	0	0.00931272	0	0	0	0.102512	0	0
d__Bacteria;p__Firmicutes;c__Bacilli;o__Erysipelotrichales;f__Erysipelotrichaceae;g__Dielma;__	0	0	0	0	0	0	0	0	0	0	0	0.116843	0	0	0	0	0	0	0	0	0	0	0	0	0	0	0	0	0	0	0	0	0	0	0	0	0	0	0	0	0	0	0	0	0	0	0	0	0
d__Bacteria;p__Firmicutes;c__Bacilli;o__Erysipelotrichales;f__Erysipelotrichaceae;g__Dielma;s__Dielma_fastidiosa	0.0659761	0	0	0	0	0	0	0.0149399	0	0	0	0	0	0	0.00916003	0	0	0	0	0	0	0	0	0	0	0	0	0	0	0.0360855	0	0	0	0	0	0	0	0	0	0	0	0	0	0	0	0	0	0	0
d__Bacteria;p__Firmicutes;c__Bacilli;o__Erysipelotrichales;f__Erysipelotrichaceae;g__Erysipelotrichaceae;s__Faecalitalea_sp,	0	0	0	0	0	0	0	0	0	0	0	0	0	0	0	0	0	0	0	0	0	0	0	0	0	0	0	0	0	0	0	0	0	0	0	0	0	0	0	0	0	0	0	0	0	0	0	0	0
d__Bacteria;p__Firmicutes;c__Bacilli;o__Erysipelotrichales;f__Erysipelotrichaceae;g__Faecalitalea;__	0	0	0	0	0	0	0	0	0	0	0	0.0141628	0	0	0	0	0	0	0	0	0	0	0	0	0	0	0	0	0	0	0	0	0	0	0	0	0	0	0	0	0	0	0	0	0	0	0	0	0
d__Bacteria;p__Firmicutes;c__Bacilli;o__Erysipelotrichales;f__Erysipelotrichaceae;g__Faecalitalea;s__Absiella_argi	0	0	0	0	0	0	0	0	0	0	0	0.0460291	0	0	0	0	0	0	0	0	0	0	0	0	0	0	0	0	0	0	0	0	0	0	0	0	0	0	0	0	0	0	0	0	0	0	0	0	0
d__Bacteria;p__Firmicutes;c__Bacilli;o__Erysipelotrichales;f__Erysipelotrichaceae;g__Faecalitalea;s__Absiella_dolichum	0	0	0	0	0	0	0	0	0	0	0	0	0	0	0	0	0	0	0	0	0	0	0	0	0	0	0	0	0	0	0	0	0	0	0	0	0	0	0	0	0	0	0	0	0	0	0	0	0
d__Bacteria;p__Firmicutes;c__Bacilli;o__Erysipelotrichales;f__Erysipelotrichaceae;g__Faecalitalea;s__gut_metagenome	0	0	0	0	0	0	0	0	0	0	0	0	0	0	0.0778602	0	0	0	0	0	0	0	0	0	0	0	0	0	0	0	0.0589739	0	0	0	0	0	0	0	0	0	0	0	0	0	0	0	0	0	0
d__Bacteria;p__Firmicutes;c__Bacilli;o__Erysipelotrichales;f__Erysipelotrichaceae;g__Holdemanella;__	0	0	0	0	0.242146	0.145698	0.809834	0.134459	0	0	0	0	0.0707214	0	0.178621	0	0.460123	0.140845	0	0	0	0.0482789	0	0	0	0	0	0	0.725349	0	0	0	0	0.162131	0	0	0	0.433526	0	0	0.166618	0	0	0	0	0.302357	0.389544	0	0
d__Bacteria;p__Firmicutes;c__Bacilli;o__Erysipelotrichales;f__Erysipelotrichaceae;g__Holdemanella;s__uncultured_bacterium	0	2.13267	0	0	0	0	0	0	0	0	0	0	0.00785793	0	0.00458001	0	0	0	0	0.67007	0	0	0.749702	0	0.0789474	0	0	0	0	0	0	0	0	0	0	0	0	0	0	0	0	0	0	0	0	0	0	0	0
d__Bacteria;p__Firmicutes;c__Bacilli;o__Erysipelotrichales;f__Erysipelotrichaceae;g__Holdemania;__	0	0.027697	0	0	0.0127445	0	0	0	0	0	0	0.0318663	0	0.014118	0.0549602	0	0	0.0391236	0	0	0	0.0193115	0	0.0181769	0	0	0.024775	0	0.0226672	0.079388	0	0	0	0	0.0214148	0	0.0343997	0	0	0	0	0.0343938	0.0372509	0	0	0	0.0205023	0	0
d__Bacteria;p__Firmicutes;c__Bacilli;o__Erysipelotrichales;f__Erysipelotrichaceae;g__Holdemania;s__uncultured_bacterium	0	0	0	0.0152625	0	0.0514227	0.0144613	0	0	0	0.11244	0	0	0	0	0	0	0	0	0	0	0	0	0	0	0	0	0	0	0	0.0393159	0	0	0	0	0	0	0.0385356	0	0	0	0	0	0	0	0	0	0	0
d__Bacteria;p__Firmicutes;c__Bacilli;o__Erysipelotrichales;f__Erysipelotrichaceae;g__Merdibacter;s__uncultured_bacterium	0	0	0	0	0	0	0	0	0	0	0	0	0	0	0	0	0	0	0.0177699	0	0.0150049	0	0	0	0	0	0	0	0	0	0	0	0	0	0	0	0	0	0	0	0	0	0	0	0	0	0	0	0
d__Bacteria;p__Firmicutes;c__Bacilli;o__Erysipelotrichales;f__Erysipelotrichaceae;g__Solobacterium;__	0	0	0	0	0	0	0.137383	0	0	0	0	0	0	0	0	0	0	0	0	0	0	0	0	0	0	0	0	0	0	0	0	0	0	0	0	0	0	0	0	0	0	0	0	0	0	0	0	0	0
d__Bacteria;p__Firmicutes;c__Bacilli;o__Erysipelotrichales;f__Erysipelotrichaceae;g__Turicibacter;__	0	0	0	0.129731	0.0892118	0	0.0723066	0	0	0	0.0613309	0.0070814	0.0157159	0	0	0	0	0	0	0.335035	0	0	0	0	0	0.0217612	0	0.0415628	0	0.0144342	0	0.0328472	0	0	0.0428296	0.153697	0	0	0.0170459	0	0	0	0	0	0	0	0	0	0.0193199
d__Bacteria;p__Firmicutes;c__Bacilli;o__Erysipelotrichales;f__Erysipelotrichaceae;g__[Clostridium]_innocuum_group;__	0	0	0	0	0	0	0	0	0	0	0.0204436	0	0	0	0	0	0	0	0	0	0	0	0	0	0	0	0	0	0	0	0	0	0	0	0	0	0	0	0	0	0	0	0	0	0.109006	0	0	0	0
d__Bacteria;p__Firmicutes;c__Bacilli;o__Erysipelotrichales;f__Erysipelotrichaceae;g__uncultured;s__Clostridiales_bacterium	0	0	0	0	0	0	0	0	0	0	0	0	0	0	0	0.0208268	0	0	0.177699	0	0	0	0	0	0	0	0	0	0	0	0	0	0	0	0	0	0.0257998	0	0	0	0	0	0	0	0	0	0	0.185791	0.0193199
d__Bacteria;p__Firmicutes;c__Bacilli;o__Erysipelotrichales;f__Erysipelotrichaceae;g__uncultured;s__uncultured_bacterium	0	0	0	0	0	0	0	0	0	0	0	0	0	0	0	0	0	0	0	0	0	0	0	0	0	0	0	0	0	0	0	0	0	0	0	0	0	0	0	0	0	0	0	0	0	0	0	0	0
d__Bacteria;p__Firmicutes;c__Bacilli;o__Izemoplasmatales;f__Izemoplasmatales;g__Izemoplasmatales;s__gut_metagenome	0	0	0	0	0	0	0	0	0	0	0	0	0	0	0	0	0	0	0	0.37492	0	0	0	0	0	0	0	0	0	0	0	0	0	0	0	0	0	0	0	0	0	0	0	0	0	0	0	0	0
d__Bacteria;p__Firmicutes;c__Bacilli;o__Izemoplasmatales;f__Izemoplasmatales;g__Izemoplasmatales;s__uncultured_bacterium	0	0	0	0	0	0	0	0	0	0	0	0	0	0	0	0	0	0	0	0	0	0	0	0	0	0	0	0	0	0	0	0	0	0	0	0	0	0	0	0	0	0	0	0	0	0	0	0	0
d__Bacteria;p__Firmicutes;c__Bacilli;o__Izemoplasmatales;f__Izemoplasmatales;g__Izemoplasmatales;s__uncultured_organism	0	0	0	0	0	0	0	0	0	0	0	0	0	0	0.01374	0	0	0	0	0	0	0	0	0	0	0	0	0.108063	0	0	0	0	0	0	0.0142765	0	0	0.0481696	0	0	0	0	0.251443	0.0805902	0	0	0	0.549941	0
d__Bacteria;p__Firmicutes;c__Bacilli;o__Lactobacillales;f__Carnobacteriaceae;g__Granulicatella;__	0	0	0.00483805	0	0	0	0	0	0	0	0	0	0	0	0	0	0	0	0.0355398	0	0	0.00965577	0	0.0181769	0	0	0	0	0	0	0	0	0	0	0	0.0161786	0	0	0	0	0	0	0	0	0	0	0	0	0
d__Bacteria;p__Firmicutes;c__Bacilli;o__Lactobacillales;f__Enterococcaceae;g__Enterococcus;__	0	0	0.00483805	0	0	0	0.0144613	0	0	0	0	0	0	0	0	0	0	0	0	0	0	0	0	0	0	0	0	0	0	0	0	0	0	0	0	0	0	0	0	0	0	0	0	0	0	0	0	0	0
d__Bacteria;p__Firmicutes;c__Bacilli;o__Lactobacillales;f__Lactobacillaceae;g__Lactobacillus;__	0	0	0.0145141	0	0	0	0	0	0	0	0.0306654	0	0	0	0	0	0	0	0	0	0	0	0	0	0	0	0	0	0	0	0	0	0	0	0	0	0	0	0	0	0	0	0	0	0	0	0	0	0
d__Bacteria;p__Firmicutes;c__Bacilli;o__Lactobacillales;f__Lactobacillaceae;g__Lactobacillus;s__Lactobacillus_delbrueckii	0	0	0	0	0	0	0	0	0	0	0	0	0	0	0.0229001	0	0	0	0	0	0	0	0	0	0	0	0	0	0	0	0	0	0	0	0	0	0	0	0	0	0	0	0	0	0	0	0	0	0
d__Bacteria;p__Firmicutes;c__Bacilli;o__Lactobacillales;f__Lactobacillaceae;g__Lactobacillus;s__Lactobacillus_fermentum	0	0	0	0	0	0	0	0	0	0	0	0	0	0	0	0	0	0	0	0	0	0	0	0	0	0	0	0	0	0	0	0	0	0	0	0	0	0	0	0	0	0	0	0	0	0	0	0	0
d__Bacteria;p__Firmicutes;c__Bacilli;o__Lactobacillales;f__Lactobacillaceae;g__Lactobacillus;s__Lactobacillus_ruminis	0	0	0	0	0	0	0	0	0	0	0	0	0	0	0	0	0	0	0	0	0	0	0	0	0	0	0	0	0	0	0	0	0	0	0	0	0	0	0	0	0	0	0	0	0	0	0	0	0
d__Bacteria;p__Firmicutes;c__Bacilli;o__Lactobacillales;f__Lactobacillaceae;g__Pediococcus;__	0	0	0	0	0	0	0	0	0	0	0	0	0	0	0	0	0	0	0	0	0	0	0	0	0	0	0	0	0	0	0	0	0	0	0	0	0	0	0	0	0	0	0	0	0	0	0	0	0
d__Bacteria;p__Firmicutes;c__Bacilli;o__Lactobacillales;f__Leuconostocaceae;g__Weissella;__	0	0	0	0	0	0	0	0	0	0	0	0	0	0	0	0	0	0	0	0	0	0	0	0	0	0	0	0	0	0	0	0	0	0	0	0	0	0	0	0	0	0	0	0	0	0	0	0	0
d__Bacteria;p__Firmicutes;c__Bacilli;o__Lactobacillales;f__Streptococcaceae;g__Lactococcus;__	0	0	0.00725707	0	0	0	0.021692	0	0	0	0	0.0070814	0.0942951	0	0	0	0	0	0	0	0	0	0	0	0	0	0	0	0	0	0	0	0.0862887	0	0	0	0	0	0	0	0	0	0	0	0	0	0	0	0
d__Bacteria;p__Firmicutes;c__Bacilli;o__Lactobacillales;f__Streptococcaceae;g__Streptococcus;__	0.0131952	0.103864	0.0145141	0.0457875	0.0700949	0	0.144613	0.104579	0.0222866	0.00757892	0.143105	0.0601919	0.0785793	0	0.0732802	0	0.182132	0	0.453132	0.0717932	0.142546	0.101386	0	0.127238	0	0.0290149	0	0.116376	0	0.194861	0.186751	0.210222	0.0172577	0.138969	0.0428296	0.711859	0	0.0385356	0	0	0.0490052	0.0343938	0	0	0.301861	0.0622499	0	0.0148633	0
d__Bacteria;p__Firmicutes;c__Bacilli;o__Lactobacillales;f__Streptococcaceae;g__Streptococcus;s__Streptococcus_anginosus	0	0	0	0	0	0	0	0	0	0.00757892	0	0	0	0	0	0	0	0	0	0	0	0	0	0	0	0	0	0	0	0	0	0	0	0	0	0	0	0	0	0	0	0	0	0	0	0	0	0	0
d__Bacteria;p__Firmicutes;c__Bacilli;o__Lactobacillales;f__Streptococcaceae;g__Streptococcus;s__Streptococcus_peroris	0	0	0	0	0	0	0.0361533	0	0	0	0	0	0	0	0	0	0	0	0	0	0	0	0	0	0	0	0	0	0	0	0	0	0	0	0	0	0	0	0	0	0	0	0	0	0	0	0	0	0
d__Bacteria;p__Firmicutes;c__Bacilli;o__Lactobacillales;f__Streptococcaceae;g__Streptococcus;s__Streptococcus_salivarius	0	0	0	0	0	0.0171409	0	0	0	0	0	0	0	0	0	0	0	0	0	0	0	0	0	0	0	0	0	0	0	0	0	0	0	0	0	0	0	0	0	0	0	0	0	0	0	0	0	0	0
d__Bacteria;p__Firmicutes;c__Bacilli;o__RF39;f__RF39;g__RF39;__	0	0	0	0	0.0127445	0	0	0	0	0	0	0	0	0	0.279381	0	0	0	0	0.0319081	0	0	0	0	0	0	0	0.0581879	0	0	0.137606	0	0	0	0	0	0.0687994	0.105973	0	0	0.0196021	0	1.43416	0.0495939	0	0	0.0615069	0.445898	0
d__Bacteria;p__Firmicutes;c__Bacilli;o__RF39;f__RF39;g__RF39;s__gut_metagenome	0	0	0	0	0	0	0	0	0	0	0	0	0	0	0	0	0	0	0	0	0	0	0	0	0	0	0	0	0	0	0	0	0	0	0	0	0	0	0	0	0	0	0	0.216974	0	0	0	0	0
d__Bacteria;p__Firmicutes;c__Bacilli;o__RF39;f__RF39;g__RF39;s__human_gut	0	0	0	0	0	0	0	0	0	0	0	0	0	0	0	0	0	0	0	0	0	0	0	0	0	0	0	0	0	0	0	0	0	0	0	0	0	0	0	0	0	0	0	0	0	0	0	0	0
d__Bacteria;p__Firmicutes;c__Bacilli;o__RF39;f__RF39;g__RF39;s__metagenome	0	0	0	0	0	0	0	0	0	0	0	0	0	0	0.0503801	0	0	0	0	0	0	0	0	0	0	0	0	0	0	0	0	0	0	0	0	0	0	0	0	0	0	0	0	0.0743909	0	0	0	0	0
d__Bacteria;p__Firmicutes;c__Bacilli;o__RF39;f__RF39;g__RF39;s__uncultured_bacterium	0	0	0	0	0.0446059	0	0.0144613	0	0	0.0303157	0	0	0	0	0	0	0	0	0	0	0	0	0	0	0	0	0	0.0166251	0	0	0.0294869	0	0	0	0	0	0	0	0	0	0	0	0	0.0123985	0	0	0	0.0817479	0
d__Bacteria;p__Firmicutes;c__Bacilli;o__RF39;f__RF39;g__RF39;s__uncultured_organism	0	0	0	0	0	0	0	0	0	0	0	0	0	0	0	0	0	0	0	0	0	0	0	0	0	0	0	0	0	0	0	0	0	0	0	0	0	0	0	0	0	0	0	0	0	0	0	0	0
d__Bacteria;p__Firmicutes;c__Bacilli;o__RF39;f__RF39;g__RF39;s__unidentified_rumen	0	0	0	0	0	0	0	0	0	0	0	0	0	0	0	0	0	0	0	0	0	0	0	0	0	0	0	0	0	0	0	0	0	0	0	0	0	0	0	0	0	0	0	0	0	0	0	0.0445898	0
d__Bacteria;p__Firmicutes;c__Bacilli;o__Staphylococcales;f__Gemellaceae;g__Gemella;__	0	0	0	0	0	0	0	0	0	0	0	0	0	0	0	0	0	0	0	0	0	0.00965577	0	0	0	0	0	0	0	0	0	0	0	0	0	0	0	0	0	0	0	0	0	0	0	0	0	0	0
d__Bacteria;p__Firmicutes;c__Clostridia;__;__;__;__	0	0	0	0.0457875	0.203913	0	0.0144613	0	0	0.00757892	0	0.0106221	0	0	0.00916003	0	0	0	0.0710795	0	0	0	0.0170387	0	0	0	0	0.0249377	0.0302229	0	0	0.059125	0	0	0.0285531	0	0	0	0	0	0	0	0.0186254	0.0123985	0	0	0	0.0222949	0
d__Bacteria;p__Firmicutes;c__Clostridia;o__Christensenellales;f__Christensenellaceae;__;__	0	0	0	0	0	0	0.0144613	0	0	0	0	0	0	0	0	0	0	0	0	0	0	0	0	0	0	0	0	0	0	0	0	0	0	0	0	0	0	0	0	0	0	0	0	0	0	0	0	0	0
d__Bacteria;p__Firmicutes;c__Clostridia;o__Christensenellales;f__Christensenellaceae;g__Christensenellaceae_R-7_group;__	0	0	0	1.07601	3.01408	0	0.715835	0	0	0.0151578	0	0	0.22788	0	0.0183201	0	0.431365	0	0	0.781749	0.262585	0.0193115	0.272619	0.0181769	0.592105	0.0870448	0.0165166	1.27182	0	0	0.216237	2.48982	0	0.0231616	0.0142765	0	6.07155	1.29094	0	0	0.18622	0	1.03371	0.347158	0	0.0355714	0.123014	0.906659	0.560278
d__Bacteria;p__Firmicutes;c__Clostridia;o__Christensenellales;f__Christensenellaceae;g__Christensenellaceae_R-7_group;s__bacterium_YE57	0	0	0	0	0.0828395	0	0.0361533	0	0	0	0	0	0	0	0	0	0.0671012	0	0	0.0638162	0	0.0386231	0	0	0.0526316	0	0	0	0	0	0	0.0328472	0	0	0.0285531	0	0	0	0	0	0.0196021	0	0	0.0743909	0	0.0177857	0.0307535	0	0.0193199
d__Bacteria;p__Firmicutes;c__Clostridia;o__Christensenellales;f__Christensenellaceae;g__Christensenellaceae_R-7_group;s__gut_metagenome	0	0	0	0	0	0	0	0	0	0	0	0	0	0	0	0	0	0	0	0	0	0	0	0	0	0	0	0.141313	0	0	0	0.0394166	0	0	0	0	0	0	0	0.0206462	0	0	0	0.0557932	0	0	0	0.23038	0
d__Bacteria;p__Firmicutes;c__Clostridia;o__Christensenellales;f__Christensenellaceae;g__Christensenellaceae_R-7_group;s__human_gut	0	0	0	0.152625	0.101956	0.0171409	0.0144613	0	0	0	0	0	0	0	0.187781	0	0	0	0	0	0	0	0	0	0	0	0	0.0665004	0	0	0.0491449	0	0	0	0.0214148	0	0	0	0	0	0	0	0.121065	0.0495939	0	0	0	0.0891795	0
d__Bacteria;p__Firmicutes;c__Clostridia;o__Christensenellales;f__Christensenellaceae;g__Christensenellaceae_R-7_group;s__uncultured_marine	0	0	0	0	0	0	0	0	0	0	0	0.0070814	0	0	0.00916003	0	0	0	0	0	0	0	0	0	0	0	0	0	0	0	0.0294869	0	0	0	0	0	0	0	0	0	0	0	0	0	0	0	0	0	0
d__Bacteria;p__Firmicutes;c__Clostridia;o__Christensenellales;f__Christensenellaceae;g__Christensenellaceae_R-7_group;s__uncultured_prokaryote	0	0	0.0120951	0	0.0318613	0.0942749	0.101229	0.0149399	0	0.0644208	0	0	0	0.0201686	0	0.0520671	0.0575153	0.117371	0	0.0558392	0.0375122	0.130353	0.0425967	0.0181769	0.0263158	0.0580299	0.0825832	0.116376	0.120892	0	0.0393159	0.059125	0	0.0231616	0.0356913	0	0.0343997	0.17341	0	0.0412925	0.0980104	0	0.214193	0.179778	0	0.053357	0.102512	0.0445898	0.0289799
d__Bacteria;p__Firmicutes;c__Clostridia;o__Christensenellales;f__Christensenellaceae;g__Christensenellaceae_R-7_group;s__uncultured_spirochete	0	0	0	0	0.267635	0	0.0433839	0	0	0	0	0	0	0	0	0	0	0	0	0	0	0	0	0	0	0	0	0	0	0	0	0	0	0	0	0	0	0	0	0	0	0	0.223505	0	0	0	0	0	0
d__Bacteria;p__Firmicutes;c__Clostridia;o__Christensenellales;f__Christensenellaceae;g__uncultured;__	0	0	0	0	0	0	0	0	0	0	0	0	0	0	0	0	0	0	0	0	0	0	0	0	0	0	0	0	0	0	0	0	0	0	0	0	0	0	0	0	0	0	0	0	0	0	0	0	0
d__Bacteria;p__Firmicutes;c__Clostridia;o__Christensenellales;f__Christensenellaceae;g__uncultured;s__uncultured_bacterium	0	0	0	0.0381563	0.0254891	0	0	0	0	0.0113684	0	0.0070814	0	0.00403372	0	0.0208268	0.0191718	0	0.0533096	0	0	0	0.0170387	0	0	0	0	0	0	0	0.0393159	0	0	0	0	0	0	0	0	0	0	0	0	0	0	0	0	0	0
d__Bacteria;p__Firmicutes;c__Clostridia;o__Clostridia;f__Hungateiclostridiaceae;__;__	0	0	0	0	0	0	0	0	0	0	0	0	0	0	0	0	0	0	0	0	0	0	0	0	0	0	0	0	0	0	0	0.0525555	0	0	0	0	0	0	0	0	0	0	0	0	0	0	0	0	0.0386399
d__Bacteria;p__Firmicutes;c__Clostridia;o__Clostridia;f__Hungateiclostridiaceae;g__Ruminiclostridium;s__uncultured_organism	0	0	0	0	0	0	0	0	0	0	0	0	0	0	0	0	0	0	0	0	0	0	0	0	0	0	0	0	0	0	0	0	0	0	0	0	0	0	0	0	0	0	0	0	0	0	0	0	0
d__Bacteria;p__Firmicutes;c__Clostridia;o__Clostridia_UCG-014;f__Clostridia_UCG-014;g__Clostridia_UCG-014;__	0	0	0	3.70116	4.05913	0	1.51844	0.851572	0	0.250104	2.37146	0.297419	0	0	1.145	1.29126	0.134202	0.305164	2.25677	1.26835	0.982819	0	0.451525	0	0	0.486	0.206458	5.54447	0.309785	0	0.00982898	0.597819	1.47554	0.359004	0.449711	0	1.35879	1.57996	0	0.898111	0.245026	4.70335	0	0.805902	0	2.40107	0.830343	0.750595	0.193199
d__Bacteria;p__Firmicutes;c__Clostridia;o__Clostridia_UCG-014;f__Clostridia_UCG-014;g__Clostridia_UCG-014;s__gut_metagenome	0	0	0	0	0	0	0	0	0	0	0	0.0283256	0	0	0	0	0	0	0	0	0	0	0	0	0	0	0	0	0	0	1.7987	0	0	0	0	0	0	0	0	0	0	0	0	0	0	0	0	0	0
d__Bacteria;p__Firmicutes;c__Clostridia;o__Clostridia_UCG-014;f__Clostridia_UCG-014;g__Clostridia_UCG-014;s__uncultured_bacterium	0	0	0	0	0	0	0	0	0	0.041684	0	1.65705	0	0	0	0	0	0	0	1.00511	0	0	0	0	0	0	0	0	0	0	0	0.427014	0.353784	0	0.0356913	0	0	0.549133	0	0	0	0.0601892	0	0	0	0	0	0	0
d__Bacteria;p__Firmicutes;c__Clostridia;o__Clostridia_vadinBB60_group;f__Clostridia_vadinBB60_group;g__Clostridia_vadinBB60_group;__	0	0	0	0.0534188	0.0254891	0	0.0144613	0	0	0	0	0	0	0	0.187781	0	0	0	0	0.319081	0	0	0.834895	0	0	0	0	1.42976	0	0	0	0	0	0	0	0	0	0	0	0.0412925	0.137215	0	1.57385	0.0309962	0	0	0	0.0148633	0.0579598
d__Bacteria;p__Firmicutes;c__Clostridia;o__Clostridia_vadinBB60_group;f__Clostridia_vadinBB60_group;g__Clostridia_vadinBB60_group;s__gut_metagenome	0.0131952	0	0	0.0686813	0.0573504	0	0	0	0	0.0378946	0	0.0070814	0	0	0	0	0	0	0	0.0558392	0.0525171	0	0.110751	0.063619	0	0	0	0.623441	0	0	0.0294869	0.0131389	0	0.0347423	0.0356913	0	0	0.0963391	0	0.0412925	0.0490052	0	0.0279382	1.04147	0	0	0	0.341855	0.0386399
d__Bacteria;p__Firmicutes;c__Clostridia;o__Clostridia_vadinBB60_group;f__Clostridia_vadinBB60_group;g__Clostridia_vadinBB60_group;s__metagenome	0	0	0	0	0	0	0	0	0	0	0	0	0	0	0	0	0	0	0	0	0	0	0	0	0	0	0	0	0	0	0	0	0	0	0	0	0	0	0	0	0	0	0	0	0	0	0	0	0
d__Bacteria;p__Firmicutes;c__Clostridia;o__Clostridia_vadinBB60_group;f__Clostridia_vadinBB60_group;g__Clostridia_vadinBB60_group;s__uncultured_Clostridiales	0	0	0	0.030525	0	0	0	0	0	0	0	0	0	0	0	0	0	0	0	0	0	0	0	0	0	0	0	0.0332502	0	0	0	0	0	0	0	0	0	0	0	0	0.245026	0	0.540138	0.0557932	0	0	0.0615069	0	0
d__Bacteria;p__Firmicutes;c__Clostridia;o__Clostridia_vadinBB60_group;f__Clostridia_vadinBB60_group;g__Clostridia_vadinBB60_group;s__uncultured_Thermoanaerobacterales	0	0	0	0.0228938	0	0	0	0	0	0.0227367	0	0	0	0	0	0	0	0	0	0	0	0	0	0	0	0.0290149	0	0	0	0	0	1.28104	0	0	0	0	0	0	0	0	0.0490052	0	0	0.402951	0	0	0	0	0
d__Bacteria;p__Firmicutes;c__Clostridia;o__Clostridia_vadinBB60_group;f__Clostridia_vadinBB60_group;g__Clostridia_vadinBB60_group;s__uncultured_bacterium	0.0131952	0	0	0	0.0382336	0	0	0	0	0.049263	0	0	0	0	0.01374	0	0	0	0	0	0	0	0	0	0	0	0	0.0249377	0	0	0	0	0	0	0	0	0	0.0289017	0	0	0	0	0.0186254	0.0495939	0	0	0	0.0297265	0
d__Bacteria;p__Firmicutes;c__Clostridia;o__Clostridia_vadinBB60_group;f__Clostridia_vadinBB60_group;g__Clostridia_vadinBB60_group;s__uncultured_organism	0	0	0	0.1221	0.0828395	0	0	0	0	0	0	0	0	0	0	0	0	0	0	0	0	0	0	0	0	0	0	1.17207	0	0	0	0	0	0	0	0	0	0	0	0	0	0	0	0	0	0	0.0205023	0.208086	0
d__Bacteria;p__Firmicutes;c__Clostridia;o__Clostridiales;f__Clostridiaceae;__;__	0	0	0	0	0	0	0	0	0	0	0	0	0	0	0	0	0	0	0	0	0	0.0869019	0	0	0	0	0	0	0	0.0288684	0	0	0	0	0	0	0	0	0	0	0	0	0	0	0	0	0	0	0
d__Bacteria;p__Firmicutes;c__Clostridia;o__Clostridiales;f__Clostridiaceae;g__Clostridium_sensu_stricto_13;__	0	0	0	0	0	0	0	0	0	0	0	0	0	0	0	0	0	0	0	0	0	0	0	0	0	0	0	0	0	0	0	0	0	0	0	0	0	0	0	0	0	0	0	0	0	0	0	0	0
d__Bacteria;p__Firmicutes;c__Clostridia;o__Clostridiales;f__Clostridiaceae;g__Clostridium_sensu_stricto_1;__	0.0725737	0	0.0556375	0.0534188	0.0828395	0	0.694143	0.328677	0	0.0113684	0	0.0212442	0.275028	0	0	0	0.0191718	0	0	1.54754	0	0	0	0	0.0657895	0	0.0743249	0	0.0302229	0	0.0786318	0	0.0172577	0.162131	0.0142765	0.0404465	0.120399	0	0	0.092908	0.0686073	0.094583	0	0.0123985	0	0.115607	0	0	0
d__Bacteria;p__Firmicutes;c__Clostridia;o__Clostridiales;f__Clostridiaceae;g__Clostridium_sensu_stricto_1;s__human_gut	0	0	0	0	0	0	0	0	0	0	0	0	0	0	0	0	0	0	0	0	0	0	0	0	0	0	0	0	0	0	0	0	0	0	0	0	0	0	0	0	0	0	0	0	0	0	0	0	0
d__Bacteria;p__Firmicutes;c__Clostridia;o__Clostridiales;f__Clostridiaceae;g__Clostridium_sensu_stricto_3;s__iron-reducing_bacterium	0	0	0	0	0	0	0	0	0	0	0	0	0	0	0	0	0	0	0	0	0	0	0	0	0	0	0	0	0	0	0	0	0	0	0	0	0	0	0	0	0	0	0	0	0	0	0	0	0
d__Bacteria;p__Firmicutes;c__Clostridia;o__Clostridiales;f__Clostridiaceae;g__Sarcina;__	0	0	0	0	0	0	0	0	0	0	0	0	0	0	0.471741	0	0	0	0	0	0	0	0	0	0	0	0	0	0	0	0	0	0	0	0	0	0	0	0	0	0	0	0	0	0	0	0	0	0
d__Bacteria;p__Firmicutes;c__Clostridia;o__Lachnospirales;f__Defluviitaleaceae;g__Defluviitaleaceae_UCG-011;s__uncultured_bacterium	0	0	0	0	0.095584	0	0	0.00746993	0	0	0	0.0141628	0	0	0	0	0	0	0	0	0	0.00965577	0	0	0	0	0	0	0	0	0	0	0	0	0	0	0	0	0	0	0	0	0.0186254	0	0	0	0	0.0148633	0
d__Bacteria;p__Firmicutes;c__Clostridia;o__Lachnospirales;f__Lachnospiraceae;__;__	3.0283	3.82219	0.943419	0.747863	5.36545	1.71409	4.96746	13.4608	4.96991	3.4143	5.438	0.849768	3.30819	0.248074	3.92965	2.20764	2.50192	10.9546	2.06131	2.09796	1.26041	1.08627	5.85279	3.63537	5.94737	4.74394	4.19523	1.94514	4.84322	6.37991	1.80853	2.16135	3.06325	5.38506	1.04219	0.525805	5.29756	5.24085	4.90071	13.0278	0.764481	6.01892	9.10784	3.81253	6.82542	4.52646	0.697078	5.03121	3.33269
d__Bacteria;p__Firmicutes;c__Clostridia;o__Lachnospirales;f__Lachnospiraceae;g__Agathobacter;__	0.382661	4.43844	1.12968	0.0152625	0.0509781	2.7854	0.585683	1.03085	0	0.041684	0.102218	0.693977	2.27094	0.292445	0.0595402	4.84224	0.306748	1.72144	1.43048	2.12987	0.0225073	0	0	0	0.289474	0.319164	0.313816	0.78138	2.16094	0.252598	0.216237	11.4571	1.53594	0.405327	0.977943	0.792752	0.507396	1.74374	1.91767	0	1.46035	0.825451	0.381822	4.20309	0.486332	1.42285	4.94106	0.869501	1.3041
d__Bacteria;p__Firmicutes;c__Clostridia;o__Lachnospirales;f__Lachnospiraceae;g__Anaerostignum;__	0	0	0	0	0	0	0	0	0.0222866	0	0	0	0	0	0	0	0	0	0	0	0	0	0	0	0	0	0	0	0	0	0	0	0	0	0	0	0	0	0	0	0	0	0	0	0.0419252	0	0	0	0
d__Bacteria;p__Firmicutes;c__Clostridia;o__Lachnospirales;f__Lachnospiraceae;g__Anaerostipes;__	0.0791713	0.0138485	0.0653136	0.160256	0.0892118	0.0685636	0	0.112049	2.68925	0.049263	0.173771	0.0849768	0.0785793	0.0161349	0	0.0416536	0	0.0156495	0.0266548	0.0398851	0.0225073	0	0.0340774	0.0272653	0.0263158	0.0290149	0	0.124688	0.083113	0.0288684	0.019658	0.0197083	0.112175	0.0231616	0.0285531	1.2862	0.0171999	0.0674374	0.0511378	0.0825849	0.107811	0	0.10244	0.142583	0.595338	0.0444642	0.317786	0.059453	0.0965997
d__Bacteria;p__Firmicutes;c__Clostridia;o__Lachnospirales;f__Lachnospiraceae;g__Blautia;__	0.567395	0.0484697	0.433005	0.4884	0.598993	0.3771	0.845987	0.746993	1.1069	0.143999	0.725749	0.417803	0.667924	0.223872	0.0732802	0.208268	0.191718	0.234742	1.48378	0.406828	0.135044	0.0482789	0.673028	0.199945	0.171053	0.420717	0.239491	0.565254	0.476011	0.382506	0.147435	0.190514	0.750712	0.289519	0.899422	0.153697	0.275198	0.867052	0.562516	0.196139	0.529256	0.0687876	0.745018	0.340958	0.880429	0.213428	1.39416	0.297265	0.550618
d__Bacteria;p__Firmicutes;c__Clostridia;o__Lachnospirales;f__Lachnospiraceae;g__Butyrivibrio;s__Butyrivibrio_crossotus	0	0	0	0	0	0	0	0	0	0	0	0	0	0	0	0	0	0	0	0	0	0	0	0	0	0	0	0	0	0	0	0	0	0	0	0	0	0	0	0	0	0	0	0	0	0	0	0	0
d__Bacteria;p__Firmicutes;c__Clostridia;o__Lachnospirales;f__Lachnospiraceae;g__Butyrivibrio;s__uncultured_organism	0	0	0	0	0	0	0	0	0	0	0	0	0	0	3.20143	0	0	0	0	0	0	0	0	0	0	0	0	0	0	0	0	0	0	0	0	0	0	0	0	0	0	0	0	0	0	0	0	0	0
d__Bacteria;p__Firmicutes;c__Clostridia;o__Lachnospirales;f__Lachnospiraceae;g__CAG-56;__	0.0197928	0	0	0	0	0	0	0	0	0	0	0	0	0	0	0	0.0191718	0	0	0	0	0	0	0	0	0	0	0	0	0	0	0	0	0	0	0	0	0	0	0	0	0	0	0	0	0	0	0	0
d__Bacteria;p__Firmicutes;c__Clostridia;o__Lachnospirales;f__Lachnospiraceae;g__CAG-56;s__uncultured_bacterium	0	0	0.0411234	0.0152625	0.0446059	0	0.0650759	0.0149399	0	0	0.255545	0	0.102153	0.00605058	0	0.0520671	0.0287577	0.0938967	0	0	0.00750244	0	0.238541	0.0272653	0.0263158	0.500508	0.0165166	0.00831255	0.0302229	0	0	0.00656944	0	0	0	0.0242679	0.0171999	0.0674374	0	0	0	0	0.642578	0	0	0	0.0922604	0	0
d__Bacteria;p__Firmicutes;c__Clostridia;o__Lachnospirales;f__Lachnospiraceae;g__Cellulosilyticum;__	0	0	0	0	0	0	0.0506146	0	0	0	0	0	0	0	0	0	0	0	0	0	0	0	0	0	0	0	0	0	0	0	0	0	0	0	0	0	0	0	0	0	0	0	0	0	0	0	0	0	0
d__Bacteria;p__Firmicutes;c__Clostridia;o__Lachnospirales;f__Lachnospiraceae;g__Coprococcus;__	0.0725737	0.595485	0.278188	1.04548	2.43421	0.19712	0.968908	0.0298797	0.0668598	0.0227367	0	0.0318663	0.0785793	0.0544552	0.0824402	2.1764	0.0191718	0.086072	1.69702	0.630185	0.660215	0.043451	0.153348	0.0727074	0	0.0725374	0.379883	0.81463	0.0982244	0.0938222	1.78887	0.203653	0.336526	1.29705	0.592476	0.0161786	1.71999	1.87861	0.571039	0.0412925	0.646869	0.0515907	0.111753	0.706714	0.0922355	0.0800356	0.79959	0.951249	0.550618
d__Bacteria;p__Firmicutes;c__Clostridia;o__Lachnospirales;f__Lachnospiraceae;g__Dorea;__	0.244112	0.429303	0.17417	0.0915751	0.101956	0.274254	0.650759	1.61351	0.32687	0.0378946	0.194214	0.237227	0.337891	0.058489	0.361821	0.114548	0.0671012	0.13302	0.177699	0.989151	0.0900293	0.0193115	0.204464	0.0545306	0.0526316	0.123314	0.0825832	0.124688	0.536456	0.0938222	0.019658	0.0722638	0.362413	0.0694847	0.171318	0.0242679	0.0171999	0.260116	0.136368	0.16517	0.558659	0.0343938	0.130378	0.16738	0.184471	0.0355714	0.758585	0.304697	0.241499
d__Bacteria;p__Firmicutes;c__Clostridia;o__Lachnospirales;f__Lachnospiraceae;g__Eisenbergiella;__	0	0	0	0	0	0.0428522	0	0.0298797	0	0.0113684	0.0408873	0.0141628	0	0	0	0	0	0	0.0177699	0	0	0.0820741	0	0	0	0	0	0	0.0453343	0	0	0.0459861	0	0.0231616	0	0	0.0515996	0	0	0.0206462	0	0	0	0	0.00838504	0	0	0	0
d__Bacteria;p__Firmicutes;c__Clostridia;o__Lachnospirales;f__Lachnospiraceae;g__Frisingicoccus;__	0	0	0	0	0	0	0	0	0	0	0	0	0	0	0	0	0	0	0	0	0	0	0	0	0	0	0.222975	0	0	0	0	0	0	0	0	0	0.00859993	0	0	0	0	0	0.0931272	0	0	0	0	0	0.0579598
d__Bacteria;p__Firmicutes;c__Clostridia;o__Lachnospirales;f__Lachnospiraceae;g__Fusicatenibacter;__	0.197928	0.200803	0.179008	0.0992063	0.203913	0.394241	0.281996	0.261448	0.312012	0.0454735	0.296433	0.0247849	0.212164	0.0968093	0.0687002	0.0728939	0.201304	0.13302	0.239893	0.0239311	0.112537	0.00965577	0.443006	0.0727074	0.0789474	0.0217612	0.0825832	0.631754	0.113336	0.101039	0.0884608	0.105111	0.0862887	0.0463231	0.74238	0.0323572	0.111799	0.231214	0.289781	0.0516156	0.0686073	0	0.623952	0.117786	0.955895	0.329035	0.307535	0.334423	0.540958
d__Bacteria;p__Firmicutes;c__Clostridia;o__Lachnospirales;f__Lachnospiraceae;g__GCA-900066575;__	0.0131952	0.0415455	0	0.030525	0.0318613	0.0857045	0	0.0149399	0	0.00757892	0	0	0.0235738	0	0.0229001	0.0312402	0.0671012	0	0.0177699	0.0478622	0	0	0.0851934	0.0545306	0	0.0145075	0	0.0415628	0	0.0144342	0.019658	0.0262778	0	0.0579039	0.0142765	0	0	0	0	0	0	0.0773861	0.149004	0.105387	0	0.0355714	0.0205023	0.0148633	0.0386399
d__Bacteria;p__Firmicutes;c__Clostridia;o__Lachnospirales;f__Lachnospiraceae;g__GCA-900066755;__	0	0	0	0	0	0	0	0	0	0	0	0	0	0	0	0	0	0	0	0	0	0.00965577	0	0	0	0	0	0	0	0.0216513	0	0	0	0	0	0	0	0	0	0	0	0	0	0	0	0	0	0	0
d__Bacteria;p__Firmicutes;c__Clostridia;o__Lachnospirales;f__Lachnospiraceae;g__Howardella;__	0	0.0207727	0	0	0	0	0.0723066	0	0	0	0	0	0	0	0	0	0	0	0	0	0	0	0.0170387	0	0	0	0	0	0	0	0	0	0	0	0	0	0	0	0	0	0.0196021	0	0	0	0	0	0	0	0
d__Bacteria;p__Firmicutes;c__Clostridia;o__Lachnospirales;f__Lachnospiraceae;g__Howardella;s__uncultured_organism	0	0.055394	0	0	0.0127445	0	0	0	0	0.00757892	0	0	0	0	0.00916003	0	0	0	0	0	0	0	0.0170387	0	0	0	0	0	0	0	0	0	0	0	0	0	0	0	0	0	0	0	0	0	0	0	0	0	0
d__Bacteria;p__Firmicutes;c__Clostridia;o__Lachnospirales;f__Lachnospiraceae;g__Hungatella;__	0	0	0	0.00763126	0	0.0514227	0	0	0	0	0	0	0	0	0	0	0	0	0	0	0	0.00482789	0	0	0	0	0	0	0	0	0	0.0131389	0	0	0	0	0	0	0	0	0	0	0	0.00619924	0	0	0	0	0
d__Bacteria;p__Firmicutes;c__Clostridia;o__Lachnospirales;f__Lachnospiraceae;g__Lachnoclostridium;__	0.804909	0.380834	0.166913	0.0610501	0.172051	0.411382	0.0650759	0.844102	1.0029	0.170526	0.367985	0.633785	0.18859	0.058489	0.714482	0.114548	0.460123	0.117371	0.0444247	0.0558392	0.112537	0.352436	0.0425967	0.063619	0.0657895	0.0942986	0.115616	0.0665004	0.0453343	0.303118	1.00256	0.0722638	0.785227	0.0926462	0.114212	0.194143	0.0945992	0.0578035	2.07108	0.0722618	0.196021	0.11178	0.0838145	0.210774	0.276706	0.106714	0.164018	0.431034	0.0772798
d__Bacteria;p__Firmicutes;c__Clostridia;o__Lachnospirales;f__Lachnospiraceae;g__Lachnoclostridium;s__[Clostridium]_aldenense	0	0	0	0	0	0	0	0	0	0	0.0102218	0	0	0	0	0	0	0	0	0	0	0.0193115	0	0	0	0	0	0	0	0	0	0	0	0	0	0	0	0	0	0	0	0	0	0	0	0	0	0	0
d__Bacteria;p__Firmicutes;c__Clostridia;o__Lachnospirales;f__Lachnospiraceae;g__Lachnoclostridium;s__[Clostridium]_scindens	0	0	0	0	0	0	0	0	0	0	0	0	0	0	0	0	0	0	0	0	0	0	0	0	0	0	0	0	0	0	0	0	0	0	0	0	0	0	0	0	0	0	0	0	0	0	0	0	0
d__Bacteria;p__Firmicutes;c__Clostridia;o__Lachnospirales;f__Lachnospiraceae;g__Lachnospira;__	3.5891	2.7697	1.75379	0.221306	2.09648	0	0.0795372	0.261448	0.215437	0.431998	0.817745	0.0106221	1.35156	1.12743	0.403041	5.01926	0.421779	2.14397	0.168814	0.239311	6.18201	0.043451	0	0.727074	0.368421	0.558538	0.0165166	0.698254	1.3147	2.2373	1.494	0.479569	6.32496	1.52866	0.770933	0.566251	1.86619	1.87861	0.00852297	0.16517	1.47996	6.43164	0.0838145	0.278966	15.5375	0.987105	1.03537	2.78686	1.59389
d__Bacteria;p__Firmicutes;c__Clostridia;o__Lachnospirales;f__Lachnospiraceae;g__Lachnospira;s__uncultured_bacterium	0.085769	0.186955	0	0.00763126	0.0573504	0	0	0	0	0	0	0	0	0	0.00458001	0	0	0.0391236	0	0	0.390127	0	0	0	0	0	0	0	0	0.00721709	0.108119	0.0197083	0.310639	0.0579039	0	0	0	0	0	0	0.127414	0.412726	0.0186254	0	0	0.1245	0.0615069	0.326992	0
d__Bacteria;p__Firmicutes;c__Clostridia;o__Lachnospirales;f__Lachnospiraceae;g__Lachnospiraceae;s__uncultured_organism	0	0	0.00967609	0	0	0	0	0	0	0	0	0	0	0.00806744	0	0	0	0	0	0	0	0	0	0	0	0	0	0	0	0	0	0	0	0	0	0	0	0	0	0	0	0	0	0	0	0	0	0	0
d__Bacteria;p__Firmicutes;c__Clostridia;o__Lachnospirales;f__Lachnospiraceae;g__Lachnospiraceae_FCS020_group;__	0	0	0.00967609	0	0.0191168	0	0.00723066	0	0	0	0	0	0.0392896	0.00403372	0	0.0208268	0	0	0	0	0	0	0.102232	0	0	0	0	0	0.00755572	0.0144342	0	0	0.00862887	0.0347423	0	0	0	0	0	0	0.0392042	0	0	0	0	0	0.0717581	0.00743163	0.00965997
d__Bacteria;p__Firmicutes;c__Clostridia;o__Lachnospirales;f__Lachnospiraceae;g__Lachnospiraceae_FCS020_group;s__metagenome	0	0	0	0	0	0	0	0	0	0	0	0	0	0	0	0	0	0	0	0	0	0	0	0	0	0	0	0	0	0	0	0	0	0	0	0	0	0	0	0	0	0	0	0	0	0	0	0	0
d__Bacteria;p__Firmicutes;c__Clostridia;o__Lachnospirales;f__Lachnospiraceae;g__Lachnospiraceae_FCS020_group;s__uncultured_organism	0	0	0	0	0	0	0	0	0	0	0	0	0	0	0	0	0	0	0	0	0	0	0	0	0	0	0	0	0	0	0	0	0	0	0	0	0	0	0	0	0	0	0	0	0	0	0	0	0
d__Bacteria;p__Firmicutes;c__Clostridia;o__Lachnospirales;f__Lachnospiraceae;g__Lachnospiraceae_ND3007_group;__	0.112159	0.0138485	0.0314473	0	0.108329	0.0685636	0.159074	0.0149399	0	0.0341051	0.132884	0.0212442	0	0.0100843	0	0	0	0	0.533096	0	0.0300098	0	0.281138	0.063619	0	0	0	0.299252	0	0.122691	0	0.00656944	0.146691	0	0.0285531	0.0161786	0	0.337187	0.0340919	0.103231	0	0	0.130378	0.0495939	0.150931	0	0.0512558	0.170927	0.0386399
d__Bacteria;p__Firmicutes;c__Clostridia;o__Lachnospirales;f__Lachnospiraceae;g__Lachnospiraceae_ND3007_group;s__uncultured_bacterium	0.0923666	0.0138485	0.0580566	0.0457875	0.159307	0.0857045	0.195228	0.0224098	0	0.00757892	0.235102	0.0106221	0.0785793	0.00806744	0.01374	0.0416536	0.115031	0	0.186584	0.0239311	0.0525171	0.00965577	0.187425	0	0.0263158	0.0290149	0.0165166	0.207814	0	0.17321	0.0491449	0.0262778	0.15532	0.0694847	0.0428296	0.0242679	0.0429997	0.346821	0.0255689	0.092908	0.0980104	0.0343938	0.0745018	0	0.109006	0.382392	0.0410046	0.215517	0.0579598
d__Bacteria;p__Firmicutes;c__Clostridia;o__Lachnospirales;f__Lachnospiraceae;g__Lachnospiraceae_NK3A20_group;s__uncultured_bacterium	0	0	0	0	0	0	0	0	0	0	0	0	0	0	0	0	0	0	0	0	0	0	0	0	0	0	0	0	0	0	0	0	0	0	0	0	0	0	0	0	0	0	0	0	0	0	0	0	0
d__Bacteria;p__Firmicutes;c__Clostridia;o__Lachnospirales;f__Lachnospiraceae;g__Lachnospiraceae_NK4A136_group;__	0.0131952	0.360061	0.0266093	0	0.401453	0	0.455531	0.0224098	0	0.234946	0.0511091	0.0106221	0.0314317	0.0221855	0	0.583151	0.16296	0.258216	1.23501	0.0877473	0.945307	0	0.051116	0.0999727	1.5	0	1.18094	0.349127	0.10578	0.599018	0.137606	0.0656944	0	0.15055	0.221286	0.0728038	0.593395	0.231214	0	0.691649	0.176419	0.0515907	0.139691	0.0309962	0	0	0.0512558	0	0.1449
d__Bacteria;p__Firmicutes;c__Clostridia;o__Lachnospirales;f__Lachnospiraceae;g__Lachnospiraceae_NK4B4_group;__	0	0	0	0	0	0	0	0	0	0	0	0	0	0	0	0	0	0	0	0	0	0	0	0	0	0	0	0	0	0	0	0	0	0	0	0	0	0	0	0	0	0	0	0	0	0	0	0	0
d__Bacteria;p__Firmicutes;c__Clostridia;o__Lachnospirales;f__Lachnospiraceae;g__Lachnospiraceae_UCG-001;__	0	0	0	0	0	0	0	0	0	0	0	0	0.0628634	0	0	0	0	0	0	0.0319081	0.0300098	0	0	0	0	0	0	0	0	0.0288684	0	0	0	0	0	0	0	0	0	0	0	0	0	0	0.226396	0	0	0.0445898	0
d__Bacteria;p__Firmicutes;c__Clostridia;o__Lachnospirales;f__Lachnospiraceae;g__Lachnospiraceae_UCG-001;s__Lachnospiraceae_bacterium	0.131952	0	0.0145141	0.030525	0.0573504	0	0	0	0	0	0	0	0.0628634	0.0242023	0	0	0.00958589	0.242567	0.0177699	0	0	0	0	0.0454422	0.0526316	0	0	0	0.0226672	0.0216513	0.0884608	0	0	0.0694847	0.0856592	0	0	0	0	0	0	0	0	0.0123985	0.276706	0.764784	0	0.0371581	0.00965997
d__Bacteria;p__Firmicutes;c__Clostridia;o__Lachnospirales;f__Lachnospiraceae;g__Lachnospiraceae_UCG-003;__	0	0	0	0	0	0	0	0	0	0	0	0	0	0	0	0.0416536	0	0	0	0	0	0	0	0	0	0	0	0.0581879	0	0	0	0	0	0	0	0	0.00859993	0	0	0	0	0	0	0	0	0	0	0	0
d__Bacteria;p__Firmicutes;c__Clostridia;o__Lachnospirales;f__Lachnospiraceae;g__Lachnospiraceae_UCG-003;s__uncultured_bacterium	0	0	0	0	0.0318613	0	0.115691	0.0149399	0	1.12547	0	0.0106221	0	0	0	1.29126	0	0	0	0.167518	0	0	0	0	0	0	0	0.839568	0	0	0	0	0	0	0	0	0.0171999	0	0	0	0	0	0	0	0	0	0	0	0.241499
d__Bacteria;p__Firmicutes;c__Clostridia;o__Lachnospirales;f__Lachnospiraceae;g__Lachnospiraceae_UCG-004;__	0.0989642	0.145409	0.0701517	0.0228938	0.133818	0.642784	0	0.0149399	0.193151	0.0265262	0.255545	0	0.408612	0	0.01374	0.0624805	0	0.14867	0.0177699	0.21538	0.240078	0	0.051116	0.136326	0	0	0	0.074813	0.0302229	0.101039	0.0491449	0.0394166	0.163949	0	0.078521	0.0323572	0.0343997	0	0.579562	0.0412925	0.107811	0.11178	0.0838145	0.216974	0.276706	0.0622499	0.0307535	0.0743163	0.0772798
d__Bacteria;p__Firmicutes;c__Clostridia;o__Lachnospirales;f__Lachnospiraceae;g__Lachnospiraceae_UCG-008;__	0	0	0	0	0.0254891	0	0	0.0149399	0	0	0	0	0	0	0	0	0	0	0	0.0159541	0.0150049	0	0	0	0	0	0	0	0.0151114	0	0	0	0.0172577	0	0	0	0	0.0289017	0	0	0.0196021	0	0	0.0185977	0	0	0	0	0
d__Bacteria;p__Firmicutes;c__Clostridia;o__Lachnospirales;f__Lachnospiraceae;g__Lachnospiraceae_UCG-008;s__metagenome	0	0	0	0	0	0	0.0144613	0	0	0	0	0	0.0235738	0	0.01374	0	0	0	0	0	0	0.00965577	0	0	0	0	0	0	0	0	0	0	0	0	0	0	0	0	0	0	0	0	0.0372509	0	0	0	0.0512558	0	0
d__Bacteria;p__Firmicutes;c__Clostridia;o__Lachnospirales;f__Lachnospiraceae;g__Lachnospiraceae_UCG-010;__	0.0197928	0	0	0	0.0127445	0	0	0	0	0	0	0	0	0	0	0	0	0	0	0	0	0	0	0	0	0	0	0	0	0	0	0	0	0	0	0.0404465	0	0	0	0	0	0	0	0	0.0922355	0.0266785	0	0	0
d__Bacteria;p__Firmicutes;c__Clostridia;o__Lachnospirales;f__Lachnospiraceae;g__Lachnospiraceae_UCG-010;s__uncultured_bacterium	0.0131952	0.0415455	0.0701517	0.0228938	0.0254891	0.0171409	0.0144613	0.119519	0	0.0757892	0	0.0460291	0.0550055	0.00605058	0	0.0416536	0	0.0704225	0	0.0478622	0.0600195	0.00965577	0.0170387	0	0.0657895	0.0435224	0	0	0.0377786	0.0433025	0.0786318	0	0.0604021	0.115808	0.0142765	0	0.0343997	0.0192678	0.0596608	0.0722618	0	0.0515907	0	0.0185977	0	0	0	0.0520214	0.0289799
d__Bacteria;p__Firmicutes;c__Clostridia;o__Lachnospirales;f__Lachnospiraceae;g__Lachnospiraceae_UCG-010;s__uncultured_organism	0	0.914001	0	0.0457875	0	0.3771	0.32538	2.4352	0	0.13642	0.143105	0.863931	0.157159	0	0.210681	0	0.16296	0	0	0	0.0600195	0.265534	0	0.063619	0	0	0.404658	0	0	0	0.0688028	0.0394166	0.509103	0.0579039	0	0	0.189198	0	0.110799	0.0825849	0	0.300946	0.0745018	0.130184	0	0	0	0.0966112	0
d__Bacteria;p__Firmicutes;c__Clostridia;o__Lachnospirales;f__Lachnospiraceae;g__Moryella;s__human_gut	0.0197928	0.117712	0.00967609	0	0.0191168	0.0428522	0.021692	0	0	0	0	0	0.0550055	0	0	0	0.0191718	0	0	0.0319081	0.0450146	0.0241394	0.0340774	0.0181769	0.0263158	0	0	0.0166251	0	0.0360855	0.0491449	0	0	0.0463231	0	0	0.0773994	0.0385356	0	0	0	0.0429923	0	0	0	0.0355714	0.0205023	0	0
d__Bacteria;p__Firmicutes;c__Clostridia;o__Lachnospirales;f__Lachnospiraceae;g__Oribacterium;s__uncultured_bacterium	0	0	0	0	0	0	0	0	0	0	0	0	0	0	0	0	0	0	0	0	0	0	0	0	0	0	0	0	0	0	0	0	0	0	0	0	0	0	0	0	0	0	0	0	0	0	0	0	0
d__Bacteria;p__Firmicutes;c__Clostridia;o__Lachnospirales;f__Lachnospiraceae;g__Roseburia;__	0.844494	2.36117	1.19016	0.206044	1.63767	0.925609	0.33261	2.83857	0.661169	0.250104	1.10396	0.407181	3.94468	0.274293	0.187781	2.63459	0.354678	0.312989	1.24389	3.19081	3.26356	0.59383	1.44829	0.445333	1.92105	0.703612	0.792799	0.689942	0.596902	2.18678	1.06153	0.551833	6.4544	2.07296	1.54187	0.954538	0.610595	2.11946	0.588085	0.784557	1.31334	2.08942	0.502887	1.04767	1.71893	1.93864	0.604818	0.260107	1.08192
d__Bacteria;p__Firmicutes;c__Clostridia;o__Lachnospirales;f__Lachnospiraceae;g__Roseburia;s__gut_metagenome	0	0	0	0.2442	0.223029	0	0.0289226	0	0	0.0151578	0.0204436	0	0	0.00605058	0	0.145788	0	0	0.390937	0	0.0300098	0	0	0	0	0	0	0.0665004	0	0	0.0294869	0.0985416	0	0.0347423	0	0	0.0171999	0.0674374	0	0	0	0	0.0558763	0.0433947	0	0	0	0.0743163	0.0386399
d__Bacteria;p__Firmicutes;c__Clostridia;o__Lachnospirales;f__Lachnospiraceae;g__Sellimonas;s__uncultured_bacterium	0	0	0	0.0152625	0	0	0	0	0	0	0	0	0	0	0	0	0	0	0	0	0	0	0	0	0	0	0	0	0	0	0	0	0	0	0	0	0	0	0	0	0	0	0	0	0	0	0	0	0
d__Bacteria;p__Firmicutes;c__Clostridia;o__Lachnospirales;f__Lachnospiraceae;g__Tuzzerella;s__uncultured_bacterium	0	0	0	0	0.0127445	0	0	0	0	0	0	0	0	0	0	0	0	0	0	0.0159541	0	0	0	0	0	0	0	0.0166251	0	0	0	0	0	0	0	0	0	0	0	0	0	0	0	0	0	0	0	0	0
d__Bacteria;p__Firmicutes;c__Clostridia;o__Lachnospirales;f__Lachnospiraceae;g__Tyzzerella;__	0.0593785	0	0	0	0	0	0	0	0	0	0	0	0	0	0	0	0	0	0	0	0	0	0	0	0	0	0	0	0	0	0	0	0	0	0	0	0	0	0	0	0	0	0	0	0	0	0	0	0
d__Bacteria;p__Firmicutes;c__Clostridia;o__Lachnospirales;f__Lachnospiraceae;g__Tyzzerella;s__Anaerotignum_lactatifermentans	0	0	0	0	0	0	0	0	0	0	0	0	0	0	0	0	0	0	0	0	0	0	0.0681547	0	0	0	0	0	0	0	0	0	0	0	0	0	0	0	0	0	0	0	0	0	0	0	0	0	0
d__Bacteria;p__Firmicutes;c__Clostridia;o__Lachnospirales;f__Lachnospiraceae;g__Tyzzerella;s__uncultured_bacterium	0	0	0	0	0	0	0	0	0	0	0	0	0	0	0	0	0	0	0	0	0	0	0	0	0	0	0	0	0	0	0	0	0	0	0	0	0	0	0	0	0	0	0	0	0	0	0	0	0
d__Bacteria;p__Firmicutes;c__Clostridia;o__Lachnospirales;f__Lachnospiraceae;g__Tyzzerella;s__unidentified	0.112159	0	0	0	0.133818	0	0.10846	0.0149399	0.0965753	0	0.296433	0	0	0	0	0.104134	0	0.0234742	0.0177699	0.0957243	0	0	0	0	0	0	0	0	0	0.0288684	0.0589739	0	0.069031	0	0.0642444	0	0	0.22158	0	0	0.0196021	0	0	0	0.134161	0	0.0410046	0.0966112	0
d__Bacteria;p__Firmicutes;c__Clostridia;o__Lachnospirales;f__Lachnospiraceae;g__[Bacteroides]_pectinophilus_group;__	0	0	0	0	0	0	0	0	0	0	0	0	0	0	0	0	0	0	0	0	0	0	0	0	0	0	0	0	0	0	0	0	0	0	0	0	0	0	0	0	0	0	0	0	0	0	0	0	0
d__Bacteria;p__Firmicutes;c__Clostridia;o__Lachnospirales;f__Lachnospiraceae;g__[Bacteroides]_pectinophilus_group;s__uncultured_bacterium	0	0	0	0	0	0	0	0	0	0.0795786	0	0	0	0	0	0	0	0	0	0	0	0	0	0	0	0	0	0	0	0	0	0	0	0	0	0	0	0	0	0	0	0	0	0.297564	0	0	0	0	0
d__Bacteria;p__Firmicutes;c__Clostridia;o__Lachnospirales;f__Lachnospiraceae;g__[Eubacterium]_eligens_group;__	8.24701	8.86996	1.37159	1.49573	2.61263	4.03668	1.3449	0.620004	0.00742887	1.3642	3.92518	0.148709	2.41238	1.35331	0.0595402	1.85359	2.90452	1.22848	0.204354	0.797703	5.46178	0.0869019	2.98177	13.7417	1.36842	3.35123	0	0.232751	2.31961	4.03435	1.27777	1.58323	2.23488	1.36653	0.0999358	0	10.3199	0.61657	3.61374	2.91112	0.666471	5.59759	5.67145	0.179778	3.5888	4.77546	0.389544	0	2.74343
d__Bacteria;p__Firmicutes;c__Clostridia;o__Lachnospirales;f__Lachnospiraceae;g__[Eubacterium]_fissicatena_group;__	0	0	0	0	0	0	0	0	0	0	0	0.0070814	0	0	0	0	0	0	0	0	0	0	0	0	0	0	0	0	0	0	0	0	0	0	0	0	0	0	0	0	0	0	0	0	0	0	0	0	0
d__Bacteria;p__Firmicutes;c__Clostridia;o__Lachnospirales;f__Lachnospiraceae;g__[Eubacterium]_hallii_group;__	0.131952	0.166182	0.0749897	0	0.127445	0.0857045	0.144613	0.0597595	0.178293	0.0265262	0.275989	0.113302	0.117869	0.0181517	0.0458001	0.0416536	0.0479294	0.0391236	0.222124	0.0478622	0.0675219	0.0144837	0.025558	0	0.0263158	0.0580299	0.0412916	0.0249377	0.0604458	0.0938222	0	0.0262778	0.181206	0.0231616	0.142765	0.0485358	0.0343997	0.192678	0.0596608	0.0412925	0.0882094	0	0.065189	0.024797	0.226396	0.0622499	0.256279	0.133769	0.0772798
d__Bacteria;p__Firmicutes;c__Clostridia;o__Lachnospirales;f__Lachnospiraceae;g__[Eubacterium]_ruminantium_group;s__uncultured_bacterium	0	0	0	0	0.223029	0	0.0795372	0	0	0	1.58438	0.90996	0.0471476	0	1.67628	0	0	0	0	0	0	0	1.4994	1.23603	0	1.32018	0	0.0665004	0	0	0	0	0	0	0.135627	0	0.0773994	0.154143	0	0	0.0588062	0	1.67629	0.650921	0	0	0	0	0.0579598
d__Bacteria;p__Firmicutes;c__Clostridia;o__Lachnospirales;f__Lachnospiraceae;g__[Eubacterium]_ventriosum_group;__	0.0461833	0.0415455	0.0507995	0.0610501	0.0637227	0	0	0.216628	0.148577	0.0985259	0	0.0141628	0.0864372	0.0161349	0	0.301989	0.0671012	0	0.906264	0.0398851	0	0	0.0596354	0.0181769	0.0263158	0.0435224	0.0578082	0.0498753	0	0.144342	0	0.0197083	0.284753	0.104227	0.107074	0.639055	0	0.0963391	0.579562	0.0412925	0.0392042	0.0343938	0	0.185977	0.0586953	0.133393	0.225525	0.059453	0.0676198
d__Bacteria;p__Firmicutes;c__Clostridia;o__Lachnospirales;f__Lachnospiraceae;g__[Eubacterium]_ventriosum_group;s__uncultured_Eubacterium	0	0	0	0	0	0	0	0	0	0	0	0	0	0	0	0	0	0	0	0	0	0	0	0	0	0	0	0	0	0	0	0	0	0	0	0	0	0	0	0	0	0	0	0.90509	0	0	0	0	0
d__Bacteria;p__Firmicutes;c__Clostridia;o__Lachnospirales;f__Lachnospiraceae;g__[Eubacterium]_ventriosum_group;s__uncultured_bacterium	0	0	0	0	0.0191168	0	0	0.0672294	0	0.0113684	0	0.0035407	0	0	0	0	0	0	0	0	0	0	0	0	0	0	0.0495499	0.0415628	0	0	0	0.105111	0.0776598	0	0.0428296	0	0.0171999	0	0	0	0	0.0171969	0	0.0185977	0	0	0	0.0743163	0.0482998
d__Bacteria;p__Firmicutes;c__Clostridia;o__Lachnospirales;f__Lachnospiraceae;g__[Eubacterium]_xylanophilum_group;__	0	0	0.0266093	0.869963	0.286752	0	0.10846	0.709644	0	0.291788	0.102218	0	0.0235738	0.0645396	0.01374	0.708112	0.613497	0.312989	0.488672	0.223357	0	0	0.425967	0.0181769	0	0.290149	0.14865	0.822943	0.272006	0.663972	0	0.321903	0.0517732	0.0347423	0.478264	0	0.739594	0.809249	0	0	0	0.094583	0.810207	0.123985	0	0.115607	0	0	0.463679
d__Bacteria;p__Firmicutes;c__Clostridia;o__Lachnospirales;f__Lachnospiraceae;g__[Ruminococcus]_gnavus_group;__	0.00659761	0	0.0120951	0	0	0.0428522	0	0	0.0891464	0	0	0.0070814	0.00785793	0	0	0	0	0	0	0	0	0.00965577	0	0	0	0	0	0	0	0	0	0	0.0258866	0	0	0.339751	0	0	0.0426148	0	0	0	0	0	0.125776	0	0	0	0
d__Bacteria;p__Firmicutes;c__Clostridia;o__Lachnospirales;f__Lachnospiraceae;g__[Ruminococcus]_torques_group;__	0.257307	0.346212	0.270931	0.0610501	0.0318613	0.214261	0.404917	0.141929	0.624025	0.0151578	0.0102218	0.740006	0.0471476	0.0665564	0.0870202	0	0.277991	0.0234742	0.73745	0.0159541	0.0825268	0.284845	0.187425	0.063619	0.0263158	0.0435224	0.156908	0.108063	0.00755572	0.0505196	0.0294869	0.0919721	0.181206	0.0115808	0	0.0647144	0	0.105973	0.0511378	0.443894	0.0980104	0.0515907	0.0372509	0.0743909	0.335402	0.0800356	0.297283	0.059453	0.0386399
d__Bacteria;p__Firmicutes;c__Clostridia;o__Monoglobales;f__Monoglobaceae;g__Monoglobus;__	0.0923666	0.0415455	0.0483805	0	1.07691	0.0685636	0.151844	0.0821693	0.0297155	0.0757892	0.838189	0.0106221	0.0471476	0.0181517	0	0.291576	0.0671012	0.219092	0.293203	0.0398851	0.0225073	0.0337952	0.502641	0.0181769	0	0.0725374	0.0412916	0.141313	0.702682	0.108256	0.0393159	0.34818	0.448701	0.231616	0.078521	0.0323572	0.163399	0.26975	1.32958	0.258078	0	0.154772	0.0838145	0.0123985	0.477947	0.346821	0	0	0.1449
d__Bacteria;p__Firmicutes;c__Clostridia;o__Monoglobales;f__Monoglobaceae;g__Monoglobus;s__uncultured_Firmicutes	0	0	0	0	0.0127445	0	0	0	0	0	0	0	0	0	0	0	0	0	0	0	0	0	0	0	0	0	0	0	0	0	0	0	0	0	0	0	0	0	0	0	0	0	0.0372509	0	0	0	0	0	0
d__Bacteria;p__Firmicutes;c__Clostridia;o__Monoglobales;f__Monoglobaceae;g__Monoglobus;s__uncultured_bacterium	0	0	0	0	0	0	0.0144613	0	0	0	0	0	0	0	0.224421	0.0312402	0	0	0.124389	0	0	0	0	0	0	0	0	0	0	0	0	0	0	0	0	0	0	0	0	0	0	0	0	0	0	0	0	0	0
d__Bacteria;p__Firmicutes;c__Clostridia;o__Oscillospirales;__;__;__	0.0131952	0	0.00483805	0.0839438	0	0.0171409	0	0.0373497	0	0.00757892	0	0.0247849	0	0.00403372	0.01374	0	0	0	0.0355398	0.0239311	0	0	0	0	0	0	0	0	0	0.0216513	0	0.0262778	0	0	0.0214148	0	0	0	0	0	0	0	0.0186254	0	0	0	0	0	0
d__Bacteria;p__Firmicutes;c__Clostridia;o__Oscillospirales;f__Butyricicoccaceae;__;__	0	0	0	0	0	0	0.0578453	0	0	0	0	0	0	0	0	0	0	0	0	0.0159541	0	0	0	0	0	0	0	0	0	0	0	0	0	0	0	0	0	0	0	0	0	0	0	0	0	0	0.0205023	0	0
d__Bacteria;p__Firmicutes;c__Clostridia;o__Oscillospirales;f__Butyricicoccaceae;g__Butyricicoccus;__	0.0329881	0.103864	0.179008	0.0228938	0.0127445	0	0.0433839	0.0672294	0.00742887	0.102315	0.122662	0.0283256	0.165017	0.0302529	0	0.385296	0.0575153	0.0234742	0	0	0.0225073	0.043451	0.0170387	0	0.0263158	0.0217612	0.024775	0	0	0.0216513	0	0.105111	0.0172577	0.0231616	0.0214148	0	0.0343997	0.0481696	0.0511378	0	0	0	0.0372509	0.0185977	0	0	0.0512558	0.0222949	0.0193199
d__Bacteria;p__Firmicutes;c__Clostridia;o__Oscillospirales;f__Butyricicoccaceae;g__Butyricicoccus;s__Butyricicoccus_sp,	0	0.0415455	0.0483805	0.0457875	0	0	0	0	0.0371443	0.00378946	0	0.0212442	0	0.0201686	0	0.260335	0.0383436	0.0234742	0	0	0	0.0144837	0.0170387	0	0	0.0652836	0	0.0415628	0.0982244	0	0.019658	0.00656944	0.0517732	0	0.0142765	0.0161786	0.0515996	0	0	0.0206462	0	0.0343938	0.0279382	0.024797	0	0	0.0410046	0	0
d__Bacteria;p__Firmicutes;c__Clostridia;o__Oscillospirales;f__Butyricicoccaceae;g__Butyricicoccus;s__uncultured_bacterium	0	0.263121	0	0	0.146562	0.0514227	0.0144613	0	0	0	0	0	0	0	0.265641	0	0	0	0	0.167518	0	0	0	0	0	0	0	0	0	0	0.19658	0	0	0.474812	0	0.275036	0	0.144509	0	0.123877	0	0	0	0.105387	0.176086	0	0.0410046	0.118906	0
d__Bacteria;p__Firmicutes;c__Clostridia;o__Oscillospirales;f__Butyricicoccaceae;g__UCG-009;__	0	0.0138485	0	0	0	0	0	0	0	0	0	0	0	0	0	0	0	0	0	0	0	0	0	0	0	0	0	0	0	0	0.019658	0	0	0	0.0285531	0	0	0	0	0	0	0	0	0	0	0	0.0410046	0	0
d__Bacteria;p__Firmicutes;c__Clostridia;o__Oscillospirales;f__Butyricicoccaceae;g__uncultured;s__uncultured_bacterium	0	0	0	0	0	0	0	0	0	0	0	0	0	0	0	0	0	0	0	0	0	0	0	0	0	0	0	0	0	0	0	0	0	0	0	0	0	0	0	0	0	0	0	0	0	0	0.0205023	0	0
d__Bacteria;p__Firmicutes;c__Clostridia;o__Oscillospirales;f__Ethanoligenenaceae;g__Acetanaerobacterium;s__uncultured_rumen	0	0	0	0	0	0	0.0144613	0	0	0	0	0	0	0	0	0	0	0	0	0	0	0	0	0	0	0	0	0	0	0	0	0	0	0	0	0	0	0	0	0	0	0	0	0	0	0	0	0	0
d__Bacteria;p__Firmicutes;c__Clostridia;o__Oscillospirales;f__Oscillospiraceae;__;__	0.178136	1.19097	0.0556375	0.0915751	0.121073	0.145698	0.159074	0.224098	0	0.132631	0.102218	0.15225	0.0314317	0.0484047	0.14656	0.135374	0.48888	0.140845	0.75522	0.21538	0.0525171	0.125525	0.0766741	0.0454422	0.118421	0.188597	0.140391	0.074813	0.10578	0.303118	0.265382	0.0459861	0.0345155	0.15055	0.228425	0.0161786	0.171999	0.0867052	0.0255689	0.278724	0.245026	0.0601892	0.577389	0.123985	0.0503102	0.00889284	0.194772	0.156064	0.0676198
d__Bacteria;p__Firmicutes;c__Clostridia;o__Oscillospirales;f__Oscillospiraceae;g__Colidextribacter;__	0.0989642	0.214652	0.256416	0.030525	0.0892118	0.497086	0.0795372	0.0224098	0.237724	0.0644208	0.367985	0.15225	0.22788	0.217821	0.0458001	0.260335	0.0383436	0.0704225	0.186584	0.0797703	0.127541	0.043451	0.221503	0.29083	0	0.0797911	0.0743249	0.0498753	0.113336	0.627887	0.0491449	0.137958	0.241608	0.0926462	0.0927975	0.0161786	0.189198	0.202312	0.153413	0.0722618	0.0882094	0.171969	0.0931272	0.0681917	0.0251551	0.0355714	0.0615069	0.141201	0.0579598
d__Bacteria;p__Firmicutes;c__Clostridia;o__Oscillospirales;f__Oscillospiraceae;g__Flavonifractor;__	0.16494	0.0138485	0.183846	0	0	0.0685636	0	0.0522895	0.0445732	0.00378946	0.0204436	0.0849768	0	0.151265	0.00916003	0	0	0.0704225	0.106619	0	0	0.0627625	0	0	0.0263158	0.0145075	0.0165166	0	0.0226672	0.079388	0.019658	0.0328472	0	0	0.0713827	0	0.0601995	0.0192678	0.0170459	0.0309693	0	0	0	0	0.0754654	0	0.0205023	0.0148633	0.0193199
d__Bacteria;p__Firmicutes;c__Clostridia;o__Oscillospirales;f__Oscillospiraceae;g__Intestinimonas;__	0	0	0	0	0	0	0	0.194218	0	0	0.0204436	0	0	0	0	0	0	0	0	0	0	0.00965577	0	0	0	0	0	0	0	0.0938222	0	0	0	0	0	0	0.0171999	0	0	0	0	0	0.0372509	0	0	0	0	0	0
d__Bacteria;p__Firmicutes;c__Clostridia;o__Oscillospirales;f__Oscillospiraceae;g__Intestinimonas;s__Intestinimonas_butyriciproducens	0.0461833	0	0	0	0	0	0	0	0	0	0	0.0318663	0	0.00403372	0	0	0.0191718	0	0.0266548	0	0.0150049	0.0337952	0	0	0	0	0.0660666	0	0.0151114	0	0.019658	0.0262778	0	0	0.0214148	0	0.171999	0	0	0.0206462	0	0	0	0	0.0335402	0	0	0	0.0386399
d__Bacteria;p__Firmicutes;c__Clostridia;o__Oscillospirales;f__Oscillospiraceae;g__Intestinimonas;s__Intestinimonas_timonensis	0	0	0	0	0	0	0	0	0	0	0	0	0	0	0	0	0	0	0	0	0	0	0	0	0	0	0	0	0	0	0	0	0	0	0	0	0	0	0	0	0	0	0	0	0	0	0	0	0
d__Bacteria;p__Firmicutes;c__Clostridia;o__Oscillospirales;f__Oscillospiraceae;g__Intestinimonas;s__uncultured_Clostridiales	0.0131952	0	0	0	0	0	0	0	0	0	0	0	0	0.0121012	0	0	0	0	0	0	0	0	0	0	0	0.0290149	0	0	0	0	0.0294869	0.0131389	0	0.0231616	0.0142765	0	0	0	0	0	0	0	0	0	0	0	0	0.0148633	0
d__Bacteria;p__Firmicutes;c__Clostridia;o__Oscillospirales;f__Oscillospiraceae;g__Intestinimonas;s__uncultured_bacterium	0	0	0	0	0	0	0	0	0	0	0	0	0	0	0	0	0.0191718	0	0	0	0	0	0	0	0	0	0	0	0	0.0144342	0.0589739	0	0	0	0	0	0	0	0	0	0	0	0.0186254	0	0.0335402	0	0	0	0
d__Bacteria;p__Firmicutes;c__Clostridia;o__Oscillospirales;f__Oscillospiraceae;g__Intestinimonas;s__uncultured_organism	0.0131952	0	0	0.0152625	0	0	0	0	0	0	0	0.0141628	0	0	0.00916003	0	0	0	0	0	0	0.00965577	0	0	0	0	0	0.0249377	0	0	0	0.0131389	0	0	0	0	0.0859993	0	0	0	0	0	0.0279382	0	0	0	0	0	0
d__Bacteria;p__Firmicutes;c__Clostridia;o__Oscillospirales;f__Oscillospiraceae;g__NK4A214_group;__	0.0263904	0.200803	0	1.37363	0.318613	0.077134	0.137383	0	0	0.0227367	0	0.0920582	0.0707214	0	0.12824	1.21837	0.0958589	0.0704225	0.0799645	0.207403	0.457649	0.0144837	0.12779	0	0.0394737	0	0.214716	0.922693	0.15867	0.0433025	0.265382	0.059125	0	0.636943	0.0713827	0	0	0.327553	0	0	1.08792	0	0.40976	0.173579	0	0	0.133265	0.178359	0.193199
d__Bacteria;p__Firmicutes;c__Clostridia;o__Oscillospirales;f__Oscillospiraceae;g__NK4A214_group;s__uncultured_organism	0	0	0	0	0	0	0	0	0	0	0	0	0	0	0	0	0	0	0	0	0	0	0	0	0	0	0.0165166	0.0166251	0	0.0216513	0	0	0	0	0	0	0	0	0	0.0206462	0	0	0	0	0	0	0	0	0
d__Bacteria;p__Firmicutes;c__Clostridia;o__Oscillospirales;f__Oscillospiraceae;g__Oscillibacter;__	0.336478	0.152333	0.391882	0.282357	0.191168	0.145698	0.166305	0.754463	0.497734	0.246315	0.204436	0.531105	0.141443	0.0907587	0.0916003	0.0624805	0.268405	0.29734	0.239893	0.0319081	0.0825268	0.15932	0	0.063619	0.157895	0.819672	0.569824	0.141313	0.196449	0.548499	0.226066	0.886874	0.172577	0.196873	0.37119	0.0728038	0.111799	0.144509	0.161936	0.320017	0.176419	0.0515907	0.0745018	0.0743909	0	0.0622499	0.461302	0.312128	0.0869397
d__Bacteria;p__Firmicutes;c__Clostridia;o__Oscillospirales;f__Oscillospiraceae;g__Oscillibacter;s__Oscillibacter_sp,	0	0	0	0	0	0	0	0	0	0	0	0	0	0	0	0.0208268	0	0	0	0	0	0	0	0	0	0	0	0	0	0	0	0	0	0	0	0	0	0	0	0	0	0	0	0	0	0	0	0	0
d__Bacteria;p__Firmicutes;c__Clostridia;o__Oscillospirales;f__Oscillospiraceae;g__Oscillibacter;s__human_gut	0.0131952	0	0.00483805	0.030525	0	0.0942749	0	0.0597595	0	0	0	0.0141628	0	0.0121012	0.00916003	0	0.0191718	0.0391236	0.0355398	0	0.0300098	0.0144837	0.0170387	0	0.0394737	0.0145075	0.0743249	0	0.0226672	0.0721709	0.0589739	0.0722638	0.0172577	0.0231616	0.114212	0	0.0687994	0.0192678	0	0.0309693	0.0392042	0	0	0.0123985	0	0	0.0512558	0	0.0193199
d__Bacteria;p__Firmicutes;c__Clostridia;o__Oscillospirales;f__Oscillospiraceae;g__Oscillibacter;s__metagenome	0	0	0	0	0	0	0	0	0	0	0	0	0	0	0	0	0	0	0	0	0	0	0	0	0	0	0	0	0	0	0	0	0	0	0	0	0	0	0	0	0	0	0	0	0	0	0	0	0
d__Bacteria;p__Firmicutes;c__Clostridia;o__Oscillospirales;f__Oscillospiraceae;g__Oscillibacter;s__uncultured_Clostridiales	0	0	0	0	0	0	0	0	0	0.00757892	0	0	0	0	0	0	0	0	0	0	0	0	0	0	0	0	0	0	0	0	0	0	0	0	0	0	0	0	0	0	0	0	0	0	0	0	0	0	0
d__Bacteria;p__Firmicutes;c__Clostridia;o__Oscillospirales;f__Oscillospiraceae;g__Oscillibacter;s__uncultured_organism	0	0	0.00967609	0.0228938	0	0	0	0	0	0	0	0	0	0.00806744	0	0	0	0.0704225	0.781875	0	0	0	0	0	0	0.0580299	0	0	0.0151114	0.00721709	0	0.151097	0	0	0.107074	0	0	0	0	0.0103231	0	0	0	0	0	0	0	0	0.0193199
d__Bacteria;p__Firmicutes;c__Clostridia;o__Oscillospirales;f__Oscillospiraceae;g__Oscillospira;__	0	0	0.00483805	0	0	0	0	0	0	0	0	0.0141628	0	0	0	0.0520671	0	0.0156495	0	0	0	0	0	0	0	0.0145075	0	0	0.0226672	0	0.019658	0.0197083	0	0	0	0	0	0	0	0	0	0	0	0	0	0	0	0	0
d__Bacteria;p__Firmicutes;c__Clostridia;o__Oscillospirales;f__Oscillospiraceae;g__Oscillospira;s__uncultured_organism	0	0	0	0	0	0	0	0	0	0	0	0	0	0	0	0	0	0	0	0	0	0	0	0	0	0	0	0	0	0	0	0	0	0	0	0	0	0	0	0	0	0	0	0	0	0	0	0	0
d__Bacteria;p__Firmicutes;c__Clostridia;o__Oscillospirales;f__Oscillospiraceae;g__Pseudoflavonifractor;__	0	0	0	0	0	0	0	0	0	0	0	0	0	0	0	0	0	0	0	0	0	0	0	0	0	0	0	0	0	0.0288684	0	0	0	0	0	0	0	0	0	0	0	0	0	0	0	0	0	0	0
d__Bacteria;p__Firmicutes;c__Clostridia;o__Oscillospirales;f__Oscillospiraceae;g__Pseudoflavonifractor;s__uncultured_bacterium	0	0	0	0	0	0	0	0	0	0	0	0	0	0	0	0	0	0	0	0	0	0	0	0	0	0	0	0	0	0	0	0	0	0	0	0	0	0	0	0	0	0	0	0	0	0	0	0	0
d__Bacteria;p__Firmicutes;c__Clostridia;o__Oscillospirales;f__Oscillospiraceae;g__UCG-002;__	1.08861	4.31381	0	9.74512	3.19888	2.7254	2.27766	6.39426	0	1.94778	0.5622	0.219523	0.856514	0	5.06091	3.01989	6.90184	2.54304	1.35051	3.41417	1.51549	2.18703	3.31402	0.917931	5.13158	2.53155	2.2793	3.93184	2.84851	0.433025	0.815805	2.65405	1.03546	1.21598	5.02534	0	0.189198	2.158	0	0.722618	2.46006	1.76268	3.93928	2.39911	0	0.96932	3.23936	2.34096	3.08153
d__Bacteria;p__Firmicutes;c__Clostridia;o__Oscillospirales;f__Oscillospiraceae;g__UCG-002;s__uncultured_bacterium	0	0	0	0	0	0	0.00723066	0	0	0.102315	0	0	0	0	0	0	0.00958589	0	0	0	0	0	0	0	0	0	0	0	0	0	0	0	0	0	0	0	0	0	0	0.113554	0.137215	0	0	0.0309962	0	0	0.0922604	0	0
d__Bacteria;p__Firmicutes;c__Clostridia;o__Oscillospirales;f__Oscillospiraceae;g__UCG-002;s__uncultured_organism	0	0	0	0	0	0	0	0	0	0	0	0	0	0	0	0	0	0	0	0	0	0	0	0	0	0	0	0	0	0	0	0	0	0	0	0	0	0	0	0	0	0	0	0	0	0	0	0	0
d__Bacteria;p__Firmicutes;c__Clostridia;o__Oscillospirales;f__Oscillospiraceae;g__UCG-003;__	0.785116	0.789364	0	0	0.426942	0.359959	0.0867679	0.0298797	0	0.189473	0.245324	0.169954	1.22584	0	0.0595402	0.145788	0.16296	1.21283	0	0.80568	0.772751	0.656592	0.281138	0.436245	0.671053	0.369941	0.553307	0.374065	1.02758	1.06091	0.353843	0.0328472	0.629908	0.532716	0.0285531	0	0.369797	0.202312	0.127845	0.216785	0.176419	0.395529	0.195567	0.216974	0.218011	0.275678	0.297283	0.178359	0.222179
d__Bacteria;p__Firmicutes;c__Clostridia;o__Oscillospirales;f__Oscillospiraceae;g__UCG-003;s__uncultured_bacterium	0	0	0	0	0	0	0	0	0	0	0.0306654	0	0	0	0	0	0	0	0	0	0	0	0	0	0	0	0	0	0	0	0	0	0	0	0	0	0	0	0	0	0	0	0	0	0	0	0	0	0
d__Bacteria;p__Firmicutes;c__Clostridia;o__Oscillospirales;f__Oscillospiraceae;g__UCG-005;__	0.0263904	0.027697	0	0.3663	0.121073	0.257113	0.578453	0	0	0.0189473	0.0919963	0.0601919	0.0550055	0	0.0916003	0.0728939	0.134202	0	0.310973	0.263242	0.0525171	0.0482789	0.178906	0.0272653	0.144737	0.108806	0	0.174564	0	0.0505196	0.0393159	0.144528	0.0345155	0.115808	0.0999358	0	0.877193	0.0770713	0	0.454217	0.0882094	0.0171969	0.530825	0.148782	0	0	0.276781	0.059453	0.15456
d__Bacteria;p__Firmicutes;c__Clostridia;o__Oscillospirales;f__Oscillospiraceae;g__UCG-005;s__gut_metagenome	0.00659761	0	0	0	0	0	0	0	0	0	0	0	0	0	0	0	0	0	0	0	0	0	0	0.00908843	0	0	0	0	0	0	0	0	0	0	0	0	0	0	0	0	0	0	0	0	0	0	0	0	0
d__Bacteria;p__Firmicutes;c__Clostridia;o__Oscillospirales;f__Oscillospiraceae;g__UCG-005;s__metagenome	0	0	0	0.0152625	0	0	0.0650759	0	0	0	0	0	0	0	0	0	0	0	0	0	0	0	0	0	0	0	0	0.0166251	0	0	0	0	0	0	0	0	0	0.0192678	0	0	0.0392042	0	0	0	0	0	0	0	0
d__Bacteria;p__Firmicutes;c__Clostridia;o__Oscillospirales;f__Oscillospiraceae;g__UCG-005;s__uncultured_Clostridiales	0	0	0	0	0	0	0	0	0	0	0	0	0	0	0	0	0	0	0.0177699	0	0	0.0144837	0	0	0	0	0	0	0	0	0	0	0	0	0	0	0	0	0	0	0	0	0	0	0	0	0	0	0
d__Bacteria;p__Firmicutes;c__Clostridia;o__Oscillospirales;f__Oscillospiraceae;g__UCG-005;s__uncultured_organism	0.0131952	0	0	0.534188	0.847512	0.265684	0.54953	0.231568	0	0.359998	0.163549	0	0.0314317	0	0.531281	0.374883	1.25575	0.0938967	0	0.829611	0.0525171	0.188288	0.187425	0.0999727	0.25	0.319164	0.0990998	1.87864	0.173782	0.267032	0.0688028	0.0656944	0.0345155	0.254777	0.913698	0	0.103199	0.144509	0	0.454217	0.205822	0.0601892	0.167629	0.16118	0	0	0.287032	0.126338	0.0676198
d__Bacteria;p__Firmicutes;c__Clostridia;o__Oscillospirales;f__Oscillospiraceae;g__UCG-007;__	0	0	0	0	0.0127445	0	0	0	0	0	0	0	0	0	0.00916003	0	0	0	0	0	0	0	0	0	0	0.0145075	0	0	0	0	0	0	0	0	0	0	0	0	0	0	0	0	0	0	0	0	0.0205023	0.0148633	0
d__Bacteria;p__Firmicutes;c__Clostridia;o__Oscillospirales;f__Oscillospiraceae;g__uncultured;__	0.197928	0.166182	0.203198	0.0457875	0	0.205691	0.0506146	0.351087	0	0	0.22488	0.120384	0.117869	0.217821	0.0366401	0	0.0958589	0.0469484	0.124389	0.0239311	0.0150049	0.120697	0.051116	0.0181769	0.157895	0.0652836	0.165166	0.074813	0.0604458	0.382506	0.117948	0.164236	0.15532	0.115808	0.121351	0.396376	0.137599	0.0578035	0.153413	0.206462	0.0196021	0.0515907	0.0372509	0.0433947	0.0167701	0.0177857	0.0512558	0.0966112	0.0193199
d__Bacteria;p__Firmicutes;c__Clostridia;o__Oscillospirales;f__Oscillospiraceae;g__uncultured;s__Intestinimonas_sp,	0	0	0	0	0	0	0	0	0	0	0	0.0247849	0	0	0.00916003	0	0	0.0234742	0	0	0	0.00965577	0	0	0.0263158	0	0	0	0.0151114	0.0144342	0	0.0131389	0	0.0231616	0	0	0	0	0	0	0	0	0	0	0	0	0	0	0
d__Bacteria;p__Firmicutes;c__Clostridia;o__Oscillospirales;f__Oscillospiraceae;g__uncultured;s__uncultured_organism	0	0	0.00483805	0	0	0	0	0	0	0.00757892	0	0	0	0	0	0	0	0	0.0177699	0	0	0	0	0	0	0	0	0	0	0	0	0	0	0	0	0	0	0	0	0	0	0	0	0	0.0167701	0	0	0	0
d__Bacteria;p__Firmicutes;c__Clostridia;o__Oscillospirales;f__Oscillospirales;g__Hydrogenoanaerobacterium;s__Selenomonadales_bacterium	0	0	0	0.030525	0.0127445	0	0	0	0	0.00757892	0	0	0	0	0.01374	0	0	0	0	0	0	0	0	0	0	0	0	0	0	0	0	0	0	0	0	0	0	0	0	0	0	0	0	0	0	0	0	0.0371581	0
d__Bacteria;p__Firmicutes;c__Clostridia;o__Oscillospirales;f__Ruminococcaceae;__;__	0.0263904	0	0.0169332	0.267094	0.184796	0.0342818	0.0650759	0.0298797	0	0.00757892	0.0715527	0	0	0.0100843	0.10534	0.0416536	0.16296	0.0625978	0.168814	0.0638162	0	0.0241394	0.136309	0	0.394737	0.0507761	0	0.133001	0.226672	0.0649538	0.0393159	0.0131389	0	0.0231616	0.149904	0	0.0171999	0.154143	0.00852297	0.0206462	0	0	0.0186254	0.793503	0	0	0	0.0668847	0.0579598
d__Bacteria;p__Firmicutes;c__Clostridia;o__Oscillospirales;f__Ruminococcaceae;g__Anaerofilum;__	0	0.0207727	0	0	0	0	0.0433839	0	0	0.0151578	0	0.0070814	0	0	0	0	0	0	0	0	0	0.0241394	0	0	0	0	0	0	0	0.0288684	0	0	0	0	0	0	0.0257998	0	0	0	0	0	0	0	0	0	0	0	0
d__Bacteria;p__Firmicutes;c__Clostridia;o__Oscillospirales;f__Ruminococcaceae;g__Anaerotruncus;__	0	0	0	0	0	0.0171409	0	0	0	0	0.0204436	0.0070814	0	0.00806744	0	0	0	0	0	0	0	0	0	0	0	0.0145075	0.0165166	0	0	0	0	0	0	0	0.0214148	0	0	0	0	0	0	0	0	0	0.0251551	0	0	0.0148633	0
d__Bacteria;p__Firmicutes;c__Clostridia;o__Oscillospirales;f__Ruminococcaceae;g__Anaerotruncus;s__Anaerotruncus_sp,	0	0	0	0.030525	0.0254891	0	0	0.0149399	0	0.0189473	0.0204436	0.0212442	0	0	0	0	0	0.0156495	0.124389	0	0	0.0337952	0.0170387	0	0	0.0217612	0.0165166	0.0166251	0	0.0144342	0	0.0262778	0	0	0.0285531	0	0	0	0	0	0	0	0.0372509	0	0	0	0	0	0.0193199
d__Bacteria;p__Firmicutes;c__Clostridia;o__Oscillospirales;f__Ruminococcaceae;g__Angelakisella;s__Ruminococcus_sp,	0	0	0	0	0	0	0	0	0	0	0	0	0	0	0	0	0	0	0	0	0	0.00965577	0	0	0.0263158	0	0	0	0	0	0	0	0	0	0	0	0	0	0	0	0.0294031	0	0	0	0	0	0	0.0148633	0
d__Bacteria;p__Firmicutes;c__Clostridia;o__Oscillospirales;f__Ruminococcaceae;g__CAG-352;__	0	0	0	0	0	0	0	0	0	0	0	0	0	0	0	0	0	0	0	0	0	0	0	0	0	0	0	0	0	0	0	0	0	0	0	0	0	0	0	0	0	0	0	0.0123985	0	0	0	0	0
d__Bacteria;p__Firmicutes;c__Clostridia;o__Oscillospirales;f__Ruminococcaceae;g__CAG-352;s__uncultured_bacterium	0.0131952	16.8398	0	0	1.57395	0.368529	0	0.493016	0	1.29599	0	0	0.942951	0	0	0	0	0	0	1.86662	0	0	1.4994	0.145415	0	0	6.29284	0	0	0	0.186751	0	0	0	2.96952	0	1.01479	1.31021	0	0	0	0	1.35034	0.16738	0	0	0	0.0817479	0
d__Bacteria;p__Firmicutes;c__Clostridia;o__Oscillospirales;f__Ruminococcaceae;g__Candidatus_Soleaferrea;s__Ruminococcaceae_bacterium	0	0	0.00483805	0	0	0	0	0	0	0	0.0204436	0	0	0	0	0	0	0	0	0	0	0	0	0	0	0	0	0	0	0	0	0	0	0	0	0	0	0	0	0	0	0	0	0	0	0	0	0	0
d__Bacteria;p__Firmicutes;c__Clostridia;o__Oscillospirales;f__Ruminococcaceae;g__DTU089;__	0	0.0415455	0.0145141	0	0.0127445	0	0.0650759	0	0	0	0.0306654	0.0070814	0	0.00806744	0	0.0208268	0	0	0.533096	0	0	0.0482789	0	0	0.0263158	0	0	0	0	0.0144342	0	0.0131389	0.0345155	0	0.0285531	0	0	0	0	0	0.0588062	0.0171969	0	0	0	0	0.0922604	0	0.0579598
d__Bacteria;p__Firmicutes;c__Clostridia;o__Oscillospirales;f__Ruminococcaceae;g__Faecalibacterium;__	1.55704	10.8641	0.878105	8.82937	6.38501	3.25677	5.34346	2.47255	0.0445732	1.08	4.16028	0.871012	2.56168	0.399338	0.448841	3.19692	3.3934	1.62754	5.96179	8.02489	2.64836	0.506928	4.02113	2.94465	2.46053	1.00827	2.58485	4.64672	2.19116	3.90445	0.402988	2.06937	2.99422	1.36653	5.13955	8.14593	6.75955	1.83044	2.12222	0.877465	3.29315	0.455718	3.75303	3.34759	3.88227	3.13917	4.20297	3.15101	2.99459
d__Bacteria;p__Firmicutes;c__Clostridia;o__Oscillospirales;f__Ruminococcaceae;g__Fournierella;s__uncultured_bacterium	0	0	0	0	0	0	0.0650759	0	0	0.0568419	0	0	0	0	0.0229001	0	0	0	0	0.0239311	0.217571	0	0	0.0545306	0	0.166836	0	0	0	0	0	0	0	0	0	0	0	0	0	0	0	0	0	0.198376	0	0	0	0	0
d__Bacteria;p__Firmicutes;c__Clostridia;o__Oscillospirales;f__Ruminococcaceae;g__Fournierella;s__uncultured_organism	0	0	0	0	0	0	0	0	0	0	0	0	0	0	0	0	0.0191718	0	0	0	0	0	0	0	0	0	0	0	0	0	0	0	0	0	0	0	0	0	0	0	0	0	0	0	0	0	0	0	0
d__Bacteria;p__Firmicutes;c__Clostridia;o__Oscillospirales;f__Ruminococcaceae;g__Harryflintia;s__Harryflintia_acetispora	0	0	0	0	0	0	0	0	0	0	0	0	0	0	0	0	0	0	0	0	0	0.00965577	0	0	0	0	0	0	0	0	0	0	0	0	0	0	0.0343997	0	0	0	0	0	0	0	0	0	0	0	0
d__Bacteria;p__Firmicutes;c__Clostridia;o__Oscillospirales;f__Ruminococcaceae;g__Incertae_Sedis;__	0	0	0	0	0.0127445	0	0.0361533	0	0	0.00757892	0.0715527	0	0	0	0.0183201	0	0.0191718	0	0.0177699	0.0877473	0	0	0	0	0	0	0	0	0	0	0	0	0.0517732	0	0	0	0.0515996	0	0	0	0	0.0257954	0.0372509	0.0185977	0	0	0.0205023	0.0148633	0.12558
d__Bacteria;p__Firmicutes;c__Clostridia;o__Oscillospirales;f__Ruminococcaceae;g__Incertae_Sedis;s__[Clostridium]_leptum	0	0	0.00483805	0	0	0.0857045	0	0	0	0.0113684	0.173771	0.0212442	0	0.00806744	0	0	0	0	0.293203	0	0.127541	0	0	0	0.0394737	0	0	0.0166251	0	0	0	0	0.0172577	0	0.0285531	0	0	0	0	0	0	0.0171969	0	0	0	0	0	0	0.0289799
d__Bacteria;p__Firmicutes;c__Clostridia;o__Oscillospirales;f__Ruminococcaceae;g__Incertae_Sedis;s__metagenome	0	0	0	0	0	0	0	0	0	0.00757892	0	0	0	0	0	0	0	0	0	0	0	0	0	0	0	0	0	0	0	0	0	0	0	0	0	0	0	0	0	0	0	0	0	0	0	0	0	0.0148633	0
d__Bacteria;p__Firmicutes;c__Clostridia;o__Oscillospirales;f__Ruminococcaceae;g__Incertae_Sedis;s__uncultured_bacterium	0	0	0.0145141	0	0	0	0	0	0	0	0	0	0	0.0121012	0	0	0	0	0.0888494	0	0	0	0	0	0	0	0	0	0	0	0.0393159	0	0	0	0.0142765	0	0	0.0481696	0	0	0	0	0	0	0	0	0	0.0222949	0
d__Bacteria;p__Firmicutes;c__Clostridia;o__Oscillospirales;f__Ruminococcaceae;g__Incertae_Sedis;s__uncultured_organism	0	0	0.0266093	0.0839438	0	0	0	0.0149399	0.0148577	0	0.0613309	0.0141628	0.0314317	0.014118	0	0.0416536	0.0383436	0.0704225	0.115504	0	0	0	0	0	0.0921053	0	0	0.0665004	0.0377786	0.0288684	0.0786318	0.0197083	0	0.0463231	0.0499679	0.0242679	0.0429997	0.105973	0.0170459	0	0	0	0	0	0.0419252	0.0177857	0	0.0445898	0
d__Bacteria;p__Firmicutes;c__Clostridia;o__Oscillospirales;f__Ruminococcaceae;g__Negativibacillus;__	0	0	0	0	0	0	0	0.0373497	0	0	0.0408873	0.131006	0	0	0	0	0	0	0	0	0	0	0	0	0	0	0	0	0	0	0	0	0	0	0	0	0	0	0	0	0	0	0	0	0	0	0	0	0
d__Bacteria;p__Firmicutes;c__Clostridia;o__Oscillospirales;f__Ruminococcaceae;g__Negativibacillus;s__uncultured_bacterium	0	0	0	0.160256	0	0	0.0144613	0	0	0	0	0	0	0	0	0	0	0	0.00888494	0	0	0	0	0	0	0	0	0	0	0	0	0	0	0	0	0	0	0	0	0	0	0	0	0	0	0	0	0	0
d__Bacteria;p__Firmicutes;c__Clostridia;o__Oscillospirales;f__Ruminococcaceae;g__Negativibacillus;s__uncultured_organism	0	0	0.106437	0	0	0	0	0	0	0	0	0	0	0.0262192	0	0	0	0	0	0	0	0.0193115	0.025558	0	0	0	0.024775	0	0	0.0360855	0	0	0	0	0	0	0	0	0	0	0	0	0	0	0	0	0.0307535	0	0
d__Bacteria;p__Firmicutes;c__Clostridia;o__Oscillospirales;f__Ruminococcaceae;g__Paludicola;s__uncultured_bacterium	0	0	0	0.0152625	0	0	0	0	0	0	0	0.0106221	0	0	0	0	0	0	0	0	0	0.0289673	0	0	0	0	0	0	0	0	0	0	0	0	0	0	0	0	0	0	0	0	0	0	0	0	0	0	0
d__Bacteria;p__Firmicutes;c__Clostridia;o__Oscillospirales;f__Ruminococcaceae;g__Phocea;__	0	0	0	0	0	0	0	0	0	0	0	0	0	0	0	0	0	0	0	0	0	0	0	0	0	0	0	0	0	0	0	0	0	0	0	0	0	0	0	0	0	0	0	0	0	0	0	0	0
d__Bacteria;p__Firmicutes;c__Clostridia;o__Oscillospirales;f__Ruminococcaceae;g__Phocea;s__Anaerotruncus_sp,	0	0	0	0	0	0	0	0	0	0	0	0	0	0	0.00916003	0	0	0	0	0	0	0.00965577	0	0	0	0	0	0	0	0	0	0	0	0	0	0	0	0	0	0	0	0	0	0	0	0	0	0	0
d__Bacteria;p__Firmicutes;c__Clostridia;o__Oscillospirales;f__Ruminococcaceae;g__Ruminococcus;__	0	0.270046	0.116113	0.4884	0.401453	0	0.592914	0	0	0.606313	0	0.0637326	0	0.318664	0.12366	1.37457	1.53374	2.723	7.12572	0	0.262585	0.695216	0.613392	0	0	0.493254	0.0165166	2.10308	1.26936	0.324769	0.923924	0.361319	1.27707	0	1.35627	0	0.378397	1.31021	2.412	0.33034	0.480251	0.189166	8.04619	0.123985	0	0.497999	0.492055	0.0817479	0.743818
d__Bacteria;p__Firmicutes;c__Clostridia;o__Oscillospirales;f__Ruminococcaceae;g__Ruminococcus;s__Ruminococcus_bicirculans	0	0.0761667	0	2.85409	0.0509781	0	0.0578453	0.0448196	0	0	0.194214	0.0106221	0.0785793	0.00403372	0	0.104134	1.11196	4.97653	0.177699	0.135609	0.0450146	0.197943	1.78054	0.445333	0	0.297403	0.0412916	1.92851	2.36494	1.15473	0	0.203653	0.776598	0	2.44129	0	0	0.22158	0	7.57717	0.0196021	0.197764	0.474949	0.117786	0	5.00667	0.0922604	0.0371581	0.0386399
d__Bacteria;p__Firmicutes;c__Clostridia;o__Oscillospirales;f__Ruminococcaceae;g__Ruminococcus;s__Ruminococcus_callidus	0	0	0.0266093	0.0152625	0.0254891	0	0	0.0522895	0	0	2.03414	0.0070814	0	0.0363035	0.0870202	0.301989	0.134202	0	0.195469	0.0319081	0	0.0337952	0	0.263564	0.210526	0.0290149	0.0825832	0.157938	0	0.158776	0.108119	0	0.37967	0.312681	0	0	0	0	0	0	0	0.0859845	0	0	0	0.168964	0.0820092	0.222949	0
d__Bacteria;p__Firmicutes;c__Clostridia;o__Oscillospirales;f__Ruminococcaceae;g__Ruminococcus;s__Ruminococcus_champanellensis	0	0	0	0	0	0	0	0	0	0	0	0	0	0	0	0	0	0	0	0	0	0	0	0	0	0	0	0	0	0	0	0	0	0	0	0	0	0.0192678	0	0	0	0	0	0	0	0	0	0	0
d__Bacteria;p__Firmicutes;c__Clostridia;o__Oscillospirales;f__Ruminococcaceae;g__Ruminococcus;s__bacterium_ic1277	0	0	0	0	0	0	0	0	0	0	0	0	0	0	0	0	0	0	0	0	0	0	0	0	0	0	0	0	0	0	0	0	0	0	0	0	0	0	0	0	0	0	0	0	0	0	0	0	0
d__Bacteria;p__Firmicutes;c__Clostridia;o__Oscillospirales;f__Ruminococcaceae;g__Ruminococcus;s__gut_metagenome	0	0	0	0	0	0	0.896602	0	0	0	0	0	0	0	0	0	0	0	0	3.93267	0.592693	0	0	0	0	0	0	0	0	0	0	0	0	0	0	0	1.04919	0	0	0	0	0	0	6.39142	0	0	0.0512558	0	0
d__Bacteria;p__Firmicutes;c__Clostridia;o__Oscillospirales;f__Ruminococcaceae;g__Ruminococcus;s__metagenome	0	0	0.00725707	0.0457875	0	0	0.202458	0	0	0	0	0	0	0.0262192	0	0	0	0	0	0.0159541	0	0	0	0	0	0	0	0	0	0	0	0	0	0	0	0	0	0	0	0	0	0	0	0	0	0	0.112763	0	0
d__Bacteria;p__Firmicutes;c__Clostridia;o__Oscillospirales;f__Ruminococcaceae;g__Ruminococcus;s__uncultured_Ruminococcaceae	0	0	0	0	0	0	0	0	0	0	0	0	0	0	0	0	0	0	0	0	0	0	0	0	0	0	0	0	0	0	0	0	0	0	0	0	0	0.115607	0	0	0	0	0	0	0	0	0	0	0
d__Bacteria;p__Firmicutes;c__Clostridia;o__Oscillospirales;f__Ruminococcaceae;g__Ruminococcus;s__uncultured_Ruminococcus	0	0	0	0	0	0	0	0	0	0	0	0	0.0157159	0	0	0	0	0	0	0	0	0	0	0	0	0	0	0	0	0	0	0.0328472	0	0	0	0	0	0	0	0.1342	0	0	0.428385	0.173579	0	0	0	0	0
d__Bacteria;p__Firmicutes;c__Clostridia;o__Oscillospirales;f__Ruminococcaceae;g__Subdoligranulum;__	1.26014	0.463925	0.355596	1.81624	1.19161	1.217	0.961678	0.478076	0	0.197052	2.65767	1.27465	0.18859	0.320681	0.577082	4.41529	0.920245	1.79186	3.53621	1.40396	5.8369	0.0627625	2.16391	0.418068	1.60526	0.406209	3.25378	1.82876	1.54892	2.028	4.37389	1.62922	0.53499	0.648523	1.64894	0.994985	0.223598	3.09249	0.553993	0.433571	1.35254	0.395529	0.596014	0.334759	0.763039	1.25389	1.52742	2.40785	6.1534
d__Bacteria;p__Firmicutes;c__Clostridia;o__Oscillospirales;f__Ruminococcaceae;g__Subdoligranulum;s__uncultured_Faecalibacterium	0	0	0	0	0	0	0.245842	0	0	0	0	0	0	0	0	0	0	0	0	0	0	0	0	0	0	0	0	0	0	0	0	0	0	0	0	0	0	0	0	0	0	0	0	0	0	0	0	0	0
d__Bacteria;p__Firmicutes;c__Clostridia;o__Oscillospirales;f__Ruminococcaceae;g__Subdoligranulum;s__uncultured_bacterium	0	0	0	0	0	0	0	0	0	0	0	0	0	0	0	0	0	0	0	0	0	0.0289673	0	0	0	0	0	0	0	0	0	0	0	0	0	0	0	0	0	0	0	0.00859845	0	0	0	0	0	0.141201	0
d__Bacteria;p__Firmicutes;c__Clostridia;o__Oscillospirales;f__Ruminococcaceae;g__UBA1819;__	0	0	0	0.0381563	0.0127445	0.0342818	0.318149	0.194218	0	0.0151578	0	0.035407	0	0.0302529	0	0	0	0	0.106619	0	0	0.0289673	0	0	0.0921053	0	0.024775	0.0166251	0.0528901	0.0216513	0.0393159	0.0788333	0	0	0.0642444	0	0.0773994	0.0674374	0	0.0309693	0	0	0	0	0	0	0.0205023	0.0148633	0
d__Bacteria;p__Firmicutes;c__Clostridia;o__Oscillospirales;f__Ruminococcaceae;g__UBA1819;s__uncultured_organism	0.0131952	0.027697	0.00725707	0	0.0127445	0	0.54953	0.261448	0.0297155	0	0	0.0283256	0	0.0221855	0	0	0	0.0312989	0.0888494	0	0	0	0	0	0.0263158	0	0.0165166	0	0.0377786	0.0360855	0	0.0919721	0	0	0.0356913	0	0.0687994	0	0	0	0	0.0171969	0	0	0	0	0	0	0.0579598
d__Bacteria;p__Firmicutes;c__Clostridia;o__Oscillospirales;f__Ruminococcaceae;g__[Eubacterium]_siraeum_group;__	0.112159	0	0	0.0686813	0.917607	1.67124	0	0.373497	0	5.36966	0.153327	0.219523	0	0	0.00458001	1.24961	0	0	0.115504	0.0717932	0.0150049	0.0675904	0	1.07243	0	0.435224	0.140391	0.739817	0	0.108256	0.304698	0.860597	0	0	0.542508	0	0.266598	0.0481696	0	0	0	0.429923	0	1.87217	0	0.0177857	0.0410046	0.810048	0.454019
d__Bacteria;p__Firmicutes;c__Clostridia;o__Oscillospirales;f__Ruminococcaceae;g__[Eubacterium]_siraeum_group;s__[Eubacterium]_siraeum	0	0	0	0	0.210285	0.942749	0	0	0	0	0	0	0	0	0.00916003	0	0	0	0	0	0	0	0	0	0	0	0	0	0	0	0	0	0	0	0	0	0	0	0	0	0	0	0	0	0	0	0	0	0.00965997
d__Bacteria;p__Firmicutes;c__Clostridia;o__Oscillospirales;f__Ruminococcaceae;g__[Eubacterium]_siraeum_group;s__uncultured_bacterium	0	0	0	0	0	0.0171409	0.137383	0	0	0	0	0	0.0157159	0	0.0549602	0	0	0	0	0	0	0	0	0	0	0	0	0	0	0	0	0	0	0	0	0	0	1.11753	0	0	0	0	0	0	0	0	0	0	0
d__Bacteria;p__Firmicutes;c__Clostridia;o__Oscillospirales;f__Ruminococcaceae;g__uncultured;__	0.0197928	0	0.0217712	0.152625	0.0254891	0	0.0650759	0.0224098	0	0.00757892	0.11244	0.0177035	0	0.0161349	0.00916003	0	0	0	0.257663	0	0	0.0531067	0.0170387	0	0.0789474	0.0217612	0.0908415	0.0166251	0.0982244	0.0577367	0.0491449	0.0394166	0	0	0.0571061	0	0.0687994	0.0192678	0	0.0309693	0.127414	0.0171969	0.0372509	0	0	0	0.0205023	0.0222949	0
d__Bacteria;p__Firmicutes;c__Clostridia;o__Oscillospirales;f__Ruminococcaceae;g__uncultured;s__anaerobic_digester	0	0	0	0	0	0	0	0	0	0	0	0	0	0	0	0	0	0	0	0	0	0	0	0	0	0	0	0	0	0	0	0	0	0	0	0	0	0	0	0	0	0	0	0	0	0	0	0	0
d__Bacteria;p__Firmicutes;c__Clostridia;o__Oscillospirales;f__Ruminococcaceae;g__uncultured;s__gut_metagenome	0	0	0	0	1.14701	0	0.159074	0	0	0	0	0	0	0	0.283961	0	0.65184	0	0	0.167518	0	0	0	0.0363537	0.144737	0	0	0.631754	0	0	0	0	0	0	0	0	0	0.558767	0	0	0	0	0	0.0185977	0	0	0	1.85791	0
d__Bacteria;p__Firmicutes;c__Clostridia;o__Oscillospirales;f__Ruminococcaceae;g__uncultured;s__human_gut	0	0.103864	0.0338663	0.0915751	0	0.0685636	0.0361533	0.0149399	0	0.00757892	0	0	0.0235738	0.0201686	0.00916003	0	0	0.0469484	0.106619	0	0.0300098	0.0144837	0.051116	0	0	0.0217612	0	0.0581879	0.0528901	0.0360855	0	0	0.0258866	0.0231616	0	0.0161786	0.0515996	0.0192678	0	0.0516156	0	0	0	0	0.0838504	0	0	0	0.0193199
d__Bacteria;p__Firmicutes;c__Clostridia;o__Oscillospirales;f__Ruminococcaceae;g__uncultured;s__metagenome	0	0	0	0	0	0	0	0	0	0	0	0	0	0	0	0	0	0	0	0	0	0	0	0	0	0	0	0	0	0	0	0	0	0	0	0	0	0	0	0	0	0	0	0.0433947	0	0	0	0	0
d__Bacteria;p__Firmicutes;c__Clostridia;o__Oscillospirales;f__Ruminococcaceae;g__uncultured;s__uncultured_Clostridium	0	0	0	0	0	0	0.0144613	0	0	0	0	0	0	0	0.00916003	0	0	0	0	0	0	0	0	0	0	0	0.0165166	0	0	0	0	0	0	0	0	0	0	0	0	0	0	0	0	0	0	0	0	0	0
d__Bacteria;p__Firmicutes;c__Clostridia;o__Oscillospirales;f__Ruminococcaceae;g__uncultured;s__uncultured_Ruminococcus	0	0	0	0.0381563	0	0	0	0.0149399	0	0	0	0.0070814	0	0.00403372	0	0	0	0	0	0	0	0	0	0	0	0	0	0	0	0	0	0.0131389	0	0	0	0	0	0	0	0	0	0	0	0	0	0	0	0	0
d__Bacteria;p__Firmicutes;c__Clostridia;o__Oscillospirales;f__Ruminococcaceae;g__uncultured;s__uncultured_bacterium	0	0	0	0	0	0	0	0	0	0	0	0	0	0	0	0	0	0	0	0	0	0	0	0	0	0	0	0	0	0	0	0	0	0	0.00713827	0	0	0	0	0	0	0	0	0	0	0	0	0	0
d__Bacteria;p__Firmicutes;c__Clostridia;o__Oscillospirales;f__Ruminococcaceae;g__uncultured;s__uncultured_organism	0.0131952	0	0	0	0	0	0	0	0	0	0	0.0141628	0	0	0	0	0	0	0	0	0	0.0241394	0	0	0	0	0	0	0	0	0	0	0	0	0	0	0	0	0	0	0	0.0171969	0	0	0	0	0.205023	0	0
d__Bacteria;p__Firmicutes;c__Clostridia;o__Oscillospirales;f__UCG-010;g__UCG-010;__	0	0	0	0.030525	1.21073	0.102845	0.0144613	0	0	0.143999	0	0.0106221	0	0	0.870202	0.104134	0.0287577	0	0.0266548	0.526484	0	0	1.15011	0	0	0.0145075	0	0.764755	0	0	0	0.0197083	0	0	0	0	0	0.231214	0	0.123877	0.0294031	0	0.633265	0.954684	0	0	0	1.41201	0.0482998
d__Bacteria;p__Firmicutes;c__Clostridia;o__Oscillospirales;f__UCG-010;g__UCG-010;s__gut_metagenome	0	0	0	0.0228938	0.0382336	0	0.021692	0	0	0.0833681	0	0	0	0	0	0	0	0	0	0.0638162	0	0	0	0	0.0263158	0.0145075	0.0578082	0.141313	0.136003	0.0144342	0	0	0	0	0	0	0	0.0578035	0	0.0103231	0	0	0.0186254	0	0	0	0.0307535	0	0
d__Bacteria;p__Firmicutes;c__Clostridia;o__Oscillospirales;f__UCG-010;g__UCG-010;s__metagenome	0	0	0	0	0.47792	0	0.0144613	0	0	0	0	0	0	0	0.0503801	0	0	0	0	0	0	0	0.0170387	0	0	0	0	0	0	0	0	0	0	0	0	0	0	0.0192678	0	0	0	0	0.0745018	0.0867894	0	0	0	0	0
d__Bacteria;p__Firmicutes;c__Clostridia;o__Oscillospirales;f__UCG-010;g__UCG-010;s__uncultured_bacterium	0	0	0	0	0.0446059	0.0342818	0.021692	0	0	0.0719997	0	0	0	0	0	0	0	0	0	0	0	0	0.0340774	0	0	0	0	0.0498753	0	0	0	0	0	0	0	0	0	0	0	0	0	0	0.0838145	0.0123985	0	0	0	0.0520214	0
d__Bacteria;p__Firmicutes;c__Clostridia;o__Oscillospirales;f__UCG-010;g__UCG-010;s__uncultured_organism	0	0	0	0	0.0127445	0	0.0289226	0	0	0	0	0	0	0	0	0	0	0	0	0	0	0	0	0	0	0	0	0.0166251	0	0	0	0	0	0	0	0	0	0	0	0	0	0	0	0	0	0	0	0	0
d__Bacteria;p__Firmicutes;c__Clostridia;o__Oscillospirales;f__UCG-010;g__UCG-010;s__unidentified	0	0	0	0	0.0254891	0	0.0723066	0	0	0.113684	0	0	0	0	0.448841	0	0	0	0.0444247	0.0239311	0	0	0	0	0	0	0.0165166	0.0581879	0	0	0	0	0	0	0.0285531	0	0	0.0289017	0	0	0	0	0	0	0	0	0.0512558	0.0445898	0
d__Bacteria;p__Firmicutes;c__Clostridia;o__Oscillospirales;f__[Clostridium]_methylpentosum_group;g__[Clostridium]_methylpentosum_group;__	0	0	0	0.00763126	0	0	0	0	0	0	0	0.0035407	0	0	0	0	0	0	0	0	0	0	0	0	0	0	0	0	0	0	0	0	0	0	0	0	0	0	0	0.0206462	0	0	0	0	0	0	0	0	0
d__Bacteria;p__Firmicutes;c__Clostridia;o__Oscillospirales;f__[Clostridium]_methylpentosum_group;g__[Clostridium]_methylpentosum_group;s__Ruminococcus_sp,	0.0131952	0.0138485	0	0	0	0	0	0	0	0	0	0	0	0	0	0	0	0	0.0355398	0	0	0	0	0	0	0	0	0	0	0.0288684	0	0	0.0172577	0	0	0	0.0171999	0	0	0	0	0.0171969	0	0	0	0	0	0	0
d__Bacteria;p__Firmicutes;c__Clostridia;o__Oscillospirales;f__[Eubacterium]_coprostanoligenes_group;g__[Eubacterium]_coprostanoligenes_group;__	0.16494	0	0.00241902	1.60256	0.567132	0.334248	0.939986	0.724584	0	0.0227367	0.183993	0.0955989	0	0.0423541	2.24421	0.270749	0.134202	0.156495	9.06264	1.4598	0.877785	0	0.460044	0.199945	0.0526316	0	0	2.53533	0	0.0288684	1.08119	0.473	0.198464	1.36653	2.23428	0	1.58239	0.17341	0.77559	0	0.0196021	2.2012	2.29093	0.229372	1.21583	0	0.0205023	1.40458	0
d__Bacteria;p__Firmicutes;c__Clostridia;o__Oscillospirales;f__[Eubacterium]_coprostanoligenes_group;g__[Eubacterium]_coprostanoligenes_group;s__Clostridiales_bacterium	0	0	0	0	0	0	0	0	0	0	0	0	0.589345	0	0	0	0	0	0	0.207403	0	0	0	0	0	0	0	0	0	0	0	0	0	0	0	0	0	0	0	0.0825849	0	0	0	0	0	0	0	0	0
d__Bacteria;p__Firmicutes;c__Clostridia;o__Oscillospirales;f__[Eubacterium]_coprostanoligenes_group;g__[Eubacterium]_coprostanoligenes_group;s__gut_metagenome	0	0	0	0	0	0	0.802603	0	0	0	0.11244	0.0460291	0	0	0.0274801	0	0	0.28169	7.12572	0	0.33761	0	0	0.181769	0	0	0	1.00582	0	0	0.530765	0	0.0862887	0	1.93447	0	1.23839	0.163776	0.528424	0	0	1.98624	1.00577	0.117786	0	0	0	0.995838	0
d__Bacteria;p__Firmicutes;c__Clostridia;o__Oscillospirales;f__[Eubacterium]_coprostanoligenes_group;g__[Eubacterium]_coprostanoligenes_group;s__human_gut	0	0	0	0	0.121073	0	0.354302	0	0	0	0	0	0	0.00403372	11.0424	0.531084	0	0	0	0.167518	0	0.75315	0	0	0	0	0	0	0	0	0	0	0	0	0	0	0	0	0	0	0.0196021	0	0	0	0	0	0.0307535	0.0371581	0
d__Bacteria;p__Firmicutes;c__Clostridia;o__Oscillospirales;f__[Eubacterium]_coprostanoligenes_group;g__[Eubacterium]_coprostanoligenes_group;s__metagenome	0	1.80723	0	0	0	0	1.40998	0	0	0.295578	0	0.0070814	0	0	0.288541	0	1.10238	0	0	0.159541	0	0	0	0.0727074	0.539474	0.0652836	0.412916	0	0.26445	0	0	0	0.724825	0	0	0	0	0	0	0	0.176419	0.0601892	0	0.0619924	0	0.995998	0.379293	0	0.280139
d__Bacteria;p__Firmicutes;c__Clostridia;o__Oscillospirales;f__[Eubacterium]_coprostanoligenes_group;g__[Eubacterium]_coprostanoligenes_group;s__uncultured_Clostridiales	0	0	0.0459614	0	0	0	0	0.0672294	0	0	0.153327	0	0	0	0	0	0	0	0	0	0	0	0	0	0	0	0	0	0	0.144342	0	0	0	0	0	0	0	0	0	0	0	0	0	0	0	0	0	0	0
d__Bacteria;p__Firmicutes;c__Clostridia;o__Oscillospirales;f__[Eubacterium]_coprostanoligenes_group;g__[Eubacterium]_coprostanoligenes_group;s__uncultured_Clostridium	0	0	0	0	0	0	0	0	0	0	0	0	0	0	0	0	0	0	0	0	0	0	0	0	0	0	0	0	0	0	0	0	0	0	0	0	0	0	0	0	0	0	0	0	0	0	0	0	0
d__Bacteria;p__Firmicutes;c__Clostridia;o__Oscillospirales;f__[Eubacterium]_coprostanoligenes_group;g__[Eubacterium]_coprostanoligenes_group;s__uncultured_bacterium	0	0	0	0	0	0	0	0	0	0	0	0	0	0	2.61519	0	0	0	0	0	0	0	0	0	0	0	0	0	0	0	0	0	0	0	0	0	0	0	0	0	0	0	0.0186254	0	0	0	0	0.111474	0
d__Bacteria;p__Firmicutes;c__Clostridia;o__Oscillospirales;f__uncultured;g__uncultured;__	0	0	0	0	0	0	0	0	0	0	0	0	0	0	0	0	0	0	0	0	0	0	0	0	0	0	0	0	0	0	0	0	0	0	0	0	0	0	0	0	0	0	0	0	0	0	0	0	0
d__Bacteria;p__Firmicutes;c__Clostridia;o__Oscillospirales;f__uncultured;g__uncultured;s__metagenome	0	0	0	0	0	0	0	0	0	0.00757892	0	0	0	0	0.01374	0	0	0	0	0	0	0.00965577	0	0	0	0	0	0	0	0	0	0	0	0	0.0142765	0	0	0	0	0	0	0	0	0	0	0	0	0	0
d__Bacteria;p__Firmicutes;c__Clostridia;o__Oscillospirales;f__uncultured;g__uncultured;s__uncultured_bacterium	0	0	0	0	0	0	0	0	0	0	0	0	0	0	0	0	0	0	0	0	0	0	0	0	0	0	0	0.0249377	0	0	0	0	0	0	0	0	0	0	0	0	0	0	0	0	0	0	0	0	0
d__Bacteria;p__Firmicutes;c__Clostridia;o__Peptococcales;f__Peptococcaceae;__;__	0	0	0	0	0	0	0	0	0	0	0	0	0	0	0	0.218682	0	0	0	0.0398851	0	0	0	0	0	0	0	0	0	0	0	0	0	0.0231616	0	0	0.0171999	0	0	0	0	0	0	0	0	0	0	0.0148633	0
d__Bacteria;p__Firmicutes;c__Clostridia;o__Peptococcales;f__Peptococcaceae;g__Peptococcus;s__uncultured_bacterium	0	0	0	0	0	0	0	0	0	0	0	0	0	0	0	0	0	0	0	0	0	0	0	0	0	0	0	0	0	0	0	0	0	0	0	0	0	0	0	0	0	0	0	0	0	0	0	0	0
d__Bacteria;p__Firmicutes;c__Clostridia;o__Peptococcales;f__Peptococcaceae;g__Peptococcus;s__uncultured_organism	0	0	0	0	0	0	0	0	0	0	0	0	0	0	0	0	0	0	0	0	0	0	0	0	0	0	0	0	0	0	0	0	0	0	0.0428296	0	0	0.0192678	0	0	0	0	0.0186254	0	0	0	0	0	0
d__Bacteria;p__Firmicutes;c__Clostridia;o__Peptococcales;f__Peptococcaceae;g__uncultured;__	0	0	0	0	0	0	0.0289226	0	0	0	0	0	0	0	0	0	0	0	0.0444247	0	0	0	0	0	0	0	0	0	0	0	0	0.183944	0	0	0	0	0.0171999	0	0	0	0	0	0.0186254	0.0185977	0	0	0	0	0.0579598
d__Bacteria;p__Firmicutes;c__Clostridia;o__Peptococcales;f__Peptococcaceae;g__uncultured;s__uncultured_bacterium	0	0	0	0.0152625	0.0127445	0	0	0	0	0	0	0.0070814	0	0	0	0	0	0	0	0.111678	0	0	0	0	0	0	0.0330333	0	0	0	0	0	0	0	0.0142765	0	0	0	0	0.0516156	0	0	0	0	0	0	0	0	0
d__Bacteria;p__Firmicutes;c__Clostridia;o__Peptococcales;f__Peptococcaceae;g__uncultured;s__unidentified	0	0	0	0	0	0	0	0	0	0	0	0	0	0	0	0	0	0	0	0	0	0	0	0	0	0	0	0	0	0	0	0	0	0	0	0	0	0	0	0	0	0	0	0	0	0	0	0	0
d__Bacteria;p__Firmicutes;c__Clostridia;o__Peptostreptococcales-Tissierellales;f__Anaerovoracaceae;__;__	0	0	0	0.0152625	0.0127445	0	0.0361533	0.0373497	0	0	0	0.0070814	0	0	0	0	0	0	0.328743	0.0159541	0	0	0	0	0	0	0	0.0415628	0	0.0288684	0	0.059125	0	0	0.0927975	0	0.0171999	0.0385356	0	0	0.0490052	0	0	0.0185977	0	0	0.0410046	0	0
d__Bacteria;p__Firmicutes;c__Clostridia;o__Peptostreptococcales-Tissierellales;f__Anaerovoracaceae;g__Family_XIII_AD3011_group;__	0	0.0138485	0.00483805	0.030525	0.0127445	0	0.0289226	0	0	0	0	0	0	0.00806744	0.0183201	0	0	0	0	0	0	0	0.025558	0	0	0	0	0	0	0.0144342	0	0.0131389	0	0	0	0	0.0171999	0.0192678	0	0	0.0196021	0	0	0	0	0	0.0410046	0.0297265	0
d__Bacteria;p__Firmicutes;c__Clostridia;o__Peptostreptococcales-Tissierellales;f__Anaerovoracaceae;g__Family_XIII_AD3011_group;s__gut_metagenome	0	0	0.00483805	0	0	0	0	0	0	0	0	0	0	0.00605058	0	0	0	0	0.248778	0	0	0	0	0	0	0	0	0	0	0	0	0	0	0	0	0	0	0	0	0	0	0	0	0	0	0	0	0	0
d__Bacteria;p__Firmicutes;c__Clostridia;o__Peptostreptococcales-Tissierellales;f__Anaerovoracaceae;g__Family_XIII_AD3011_group;s__metagenome	0	0	0	0	0.0127445	0	0	0	0	0	0	0	0	0	0.0458001	0	0	0	0	0	0	0	0	0	0	0	0	0	0	0	0	0	0	0	0	0	0	0	0	0	0	0	0	0.0123985	0	0	0	0	0
d__Bacteria;p__Firmicutes;c__Clostridia;o__Peptostreptococcales-Tissierellales;f__Anaerovoracaceae;g__Family_XIII_AD3011_group;s__uncultured_Eubacterium	0	0.0138485	0	0	0	0	0.021692	0	0	0	0	0	0	0	0	0	0	0	0	0	0	0	0	0	0	0	0	0	0	0	0	0	0	0	0	0	0	0	0	0	0	0	0	0	0	0	0	0	0
d__Bacteria;p__Firmicutes;c__Clostridia;o__Peptostreptococcales-Tissierellales;f__Anaerovoracaceae;g__Family_XIII_AD3011_group;s__uncultured_organism	0	0.027697	0	0.0228938	0.101956	0.0257113	0	0	0	0.00757892	0	0	0.0157159	0	0.297701	0	0.0383436	0.0156495	0	0.103701	0	0.0289673	0	0	0	0.0145075	0.024775	0.0166251	0	0.0144342	0	0	0	0	0	0	0	0	0	0	0.0392042	0	0.0186254	0.105387	0	0	0.0205023	0.0148633	0
d__Bacteria;p__Firmicutes;c__Clostridia;o__Peptostreptococcales-Tissierellales;f__Anaerovoracaceae;g__Family_XIII_UCG-001;s__uncultured_bacterium	0	0.353137	0.00725707	0.0152625	0.0254891	0.0257113	0.390456	0.224098	0	0	0.0306654	0.0424884	0.0314317	0.0100843	0.407621	0	0.0671012	0	0.0355398	0.0398851	0.0150049	0.164148	0.0340774	0	0	0	0.0330333	0.0166251	0	0	0	0.0328472	0.37967	0	0	0	0.0343997	0.0385356	0.0340919	0.196139	0.0196021	0.154772	0.0279382	0.0185977	0	0	0.0205023	0	0
d__Bacteria;p__Firmicutes;c__Clostridia;o__Peptostreptococcales-Tissierellales;f__Anaerovoracaceae;g__Mogibacterium;s__uncultured_bacterium	0	0	0	0	0	0	0	0	0	0	0	0	0	0	0	0	0	0	0	0	0	0	0	0	0	0	0	0	0	0	0	0	0	0	0	0	0	0	0	0	0	0	0	0	0	0	0	0	0
d__Bacteria;p__Firmicutes;c__Clostridia;o__Peptostreptococcales-Tissierellales;f__Anaerovoracaceae;g__[Eubacterium]_brachy_group;s__uncultured_bacterium	0	0	0	0	0	0	0	0	0	0	0	0	0	0	0	0	0	0	0	0	0	0	0	0	0	0.0145075	0	0	0	0	0	0	0	0	0	0	0	0	0	0	0	0	0	0	0	0	0	0	0
d__Bacteria;p__Firmicutes;c__Clostridia;o__Peptostreptococcales-Tissierellales;f__Anaerovoracaceae;g__[Eubacterium]_nodatum_group;s__uncultured_bacterium	0	0	0	0	0	0	0	0	0	0	0	0.0212442	0	0	0	0	0	0	0	0	0	0	0	0	0	0	0	0	0	0	0	0	0	0	0	0	0	0	0	0	0	0	0	0	0	0	0	0	0
d__Bacteria;p__Firmicutes;c__Clostridia;o__Peptostreptococcales-Tissierellales;f__Anaerovoracaceae;g__[Eubacterium]_nodatum_group;s__unidentified	0	0	0	0	0	0	0	0	0	0	0.0204436	0.0070814	0	0	0	0	0	0	0	0	0	0	0	0	0	0	0	0	0	0	0	0.0262778	0	0	0.0214148	0	0	0	0	0	0	0	0	0	0	0	0	0	0
d__Bacteria;p__Firmicutes;c__Clostridia;o__Peptostreptococcales-Tissierellales;f__Peptostreptococcaceae;__;__	0.0131952	0	0	0.0915751	0.223029	0	0.0144613	0	0	0	0.0715527	0	0	0.00403372	0	0.0728939	0	0.0156495	0.0444247	0.406828	0	0	0	0	0.0131579	0	0	0.0166251	0	0.0938222	0	0.0328472	0.0172577	0	0	0	0	0	0	0	0.0196021	0	0	0	0.0167701	0	0.0307535	0	0.0193199
d__Bacteria;p__Firmicutes;c__Clostridia;o__Peptostreptococcales-Tissierellales;f__Peptostreptococcaceae;g__Intestinibacter;__	0	0	0	0.1221	0	0.0257113	0.0433839	0	0	0	0	0	0	0	0	0	0.0191718	0	0.00888494	0.175495	0	0	0	0	0.0657895	0	0	0.0249377	0	0	0	0.0197083	0	0	0	0	0	0.0192678	0	0	0	0	0	0	0.0167701	0	0.0102512	0	0
d__Bacteria;p__Firmicutes;c__Clostridia;o__Peptostreptococcales-Tissierellales;f__Peptostreptococcaceae;g__Romboutsia;__	0.0131952	0	0.12337	0.1221	0	0.0171409	0.477223	0.171808	0	0	0.0204436	0.262012	0.0864372	0.0181517	0.0595402	0.0416536	0.0191718	0.0391236	0.222124	0.0957243	0.0150049	0	0	0.0181769	0.973684	0	0	0.0415628	0	0	0.0393159	0.0131389	0.0776598	0.0463231	0.0142765	0.687591	0.0171999	0.0192678	1.32106	0	0	0.0601892	0	0	0	0.346821	0.0307535	0.0148633	0.0772798
d__Bacteria;p__Firmicutes;c__Clostridia;o__Peptostreptococcales-Tissierellales;f__Peptostreptococcales-Tissierellales;g__Fenollaria;__	0	0	0	0	0	0	0	0	0	0	0	0	0	0	0	0	0	0	0	0	0	0	0	0	0	0	0	0	0	0	0	0	0	0	0	0	0	0	0	0	0	0	0	0	0	0	0	0	0
d__Bacteria;p__Firmicutes;c__Clostridia;o__uncultured;f__uncultured;g__uncultured;s__uncultured_bacterium	0	0	0	0	0	0	0	0	0	0	0	0	0	0	0	0	0	0	0	0	0	0	0	0	0	0	0	0	0	0	0	0	0	0	0	0	0	0	0	0	0	0	0	0	0	0	0	0	0
d__Bacteria;p__Firmicutes;c__Clostridia;o__uncultured;f__uncultured;g__uncultured;s__uncultured_organism	0	0	0	0	0	0	0.0506146	0	0	0	0	0	0	0	0	0	0	0	0	0	0	0	0	0	0	0	0	0	0	0	0	0	0	0	0	0	0	0	0	0	0	0	0	0	0	0	0	0	0
d__Bacteria;p__Firmicutes;c__Incertae_Sedis;o__DTU014;f__DTU014;g__DTU014;s__unidentified	0	0	0	0	0.0254891	0	0	0	0	0	0	0	0	0	0	0	0	0	0	0	0	0	0.0681547	0	0	0	0	0.0332502	0	0.0144342	0	0.0197083	0	0	0	0	0.0601995	0.0192678	0	0.0309693	0	0	0.0186254	0.0123985	0	0	0	0.059453	0
d__Bacteria;p__Firmicutes;c__Negativicutes;o__Acidaminococcales;f__Acidaminococcaceae;g__Acidaminococcus;__	0	0	4.00348	0	0	0	0	0	0	0	0.950629	0	0	6.21395	0	0	0	0	0	0	0	0	0	0	0	0	0	0	0	0.151559	4.31492	0	0	0	0	0	0.0171999	0	0	0	1.21533	0	0	0	0	0	0.830343	0.0668847	0
d__Bacteria;p__Firmicutes;c__Negativicutes;o__Acidaminococcales;f__Acidaminococcaceae;g__Acidaminococcus;s__Acidaminococcus_fermentans	0	0	0	0	0	0	0	0	0	0	0	0	0	0	0	0	0	0	0	0	0	0	0	0	0	0	0	0	0	0	0	0	0	0	0	0	0	0	0	0	0	0	0	0	0	0	0	0	0
d__Bacteria;p__Firmicutes;c__Negativicutes;o__Acidaminococcales;f__Acidaminococcaceae;g__Acidaminococcus;s__Acidaminococcus_sp,	0	0	0	0	0	0	0.0578453	0	0	0	0	0	0	0	0	0	0	0	0	0	0	0	0	0	0	0	0	0	0	0	0	0	0	0	0	0	0	0	0	0	0.0784083	0	0	0	0	0	0.0102512	0	0
d__Bacteria;p__Firmicutes;c__Negativicutes;o__Acidaminococcales;f__Acidaminococcaceae;g__Phascolarctobacterium;__	2.33555	0	0	0	0	3.41961	0	0.246508	0	0.0189473	0	0	0.990099	0	1.3511	0.301989	3.94939	0	0	0	0.202566	2.93053	2.97325	2.60838	1.03947	0	5.97077	0	0	2.01357	0	0.637236	3.83985	2.83729	0	0	0	2.7264	7.13373	0.598741	0	5.76956	1.82529	0.0371955	0	1.52957	0	0	0
d__Bacteria;p__Firmicutes;c__Negativicutes;o__Acidaminococcales;f__Acidaminococcaceae;g__Phascolarctobacterium;s__Ruminococcus_sp,	0	0	0	0	0	0	0	0	0	0	0	0	0	0	0	0	0	0	0	0	0	0	0	0	0	0	0	0	0	0	0	0	0	0	0	0	0	0	0	0	0	0	0	0	0	0	0	0	0
d__Bacteria;p__Firmicutes;c__Negativicutes;o__Acidaminococcales;f__Acidaminococcaceae;g__Phascolarctobacterium;s__uncultured_Firmicutes	0	0	0	0	0	0	0	0	0	4.13051	0	0	0	0	0	0	0	0	0	0	0	0	0	0.790693	0	0	0	0	0	0	0	0	0	0	0	0	0	0	0	0	0	0	0	0	0	0	0	0	0
d__Bacteria;p__Firmicutes;c__Negativicutes;o__Acidaminococcales;f__Acidaminococcaceae;g__Phascolarctobacterium;s__uncultured_bacterium	0	0	0	0	0	0.359959	0	0	0	0	0	0	0.935094	0	0.380141	0	0	0	0	0	0	0	0	0	0.381579	0	0	0	0	1.01761	0	0.0854027	0	0.706427	0	0	0	0	0	0	0	0	0.484262	0	0	0	0.0205023	0	0
d__Bacteria;p__Firmicutes;c__Negativicutes;o__Acidaminococcales;f__Acidaminococcaceae;g__Succiniclasticum;__	0	0	0	0	0	0	0	0	0	0	0	0.431965	0	0	0	0	0	0	0	0.143586	0	0	0	0	0	0	0	0	0	0	0	0	0	0	0	0	0	0	0	0	0	0	0	0	0	0	0	0	0
d__Bacteria;p__Firmicutes;c__Negativicutes;o__Veillonellales-Selenomonadales;f__Selenomonadaceae;g__Megamonas;__	0	0	0	0	0	0	0	0.866512	0	0	0	0	0	0	0	0	0	0	0	0	0	0	0	0	0	0	0	0	0	0	0	0	0	0	0	0	0	0	0	0	0	0	0	0	0	0	0	0	0
d__Bacteria;p__Firmicutes;c__Negativicutes;o__Veillonellales-Selenomonadales;f__Selenomonadaceae;g__Megamonas;s__Megamonas_funiformis	0	0	0	0	0	0	0	0.291327	0	0	0	0	0	0	0	0	0	0	0	0	0	0	0	0	0	0	0	0	0	0	0	0	0	0	0	0	0	0	0	0	0	0	0	0	0	0	0	0	0
d__Bacteria;p__Firmicutes;c__Negativicutes;o__Veillonellales-Selenomonadales;f__Selenomonadaceae;g__Megamonas;s__uncultured_Clostridiales	0	0	0	0	0	0	0	0	0	0	0	0	0	0	0	0	0	0	0	0	0	0	0	0	0	0	0	0	0	0	0	0	0	0	0	0	0	0	0	0	0	0	0	0	0	0	0	0	0
d__Bacteria;p__Firmicutes;c__Negativicutes;o__Veillonellales-Selenomonadales;f__Selenomonadaceae;g__Mitsuokella;__	0	0	0	0	0	0	0.397686	0	0	0	0	0	0	0	0	0	0	0	0	0.0478622	0	0	0	0	0	0	0	0	0	0	0	0	0	0	0	0	0	0	0	0	1.61717	0	0	0	0	0	0.328037	0	0
d__Bacteria;p__Firmicutes;c__Negativicutes;o__Veillonellales-Selenomonadales;f__Selenomonadaceae;g__Mitsuokella;s__uncultured_bacterium	0	0	0	0	0	0	0.0433839	0	0	0	0	0	0	0	0	0	0	0	0	0	0	0	0	0	0	0	0	0	0	0	0	0	0	0	0	0	0	0	0	0	0.254827	0	0	0	0	0	0.0615069	0	0
d__Bacteria;p__Firmicutes;c__Negativicutes;o__Veillonellales-Selenomonadales;f__Selenomonadaceae;g__Selenomonas;__	0	0	0	0	0	0	0	0	0	0	0	0	0	0	0	0	0	0	0	0	0	0	0	0	0	0	0	0	0	0	0	0	0	0	0	0	0	0	0	0	0	0	0	0	0	0	0	0	0
d__Bacteria;p__Firmicutes;c__Negativicutes;o__Veillonellales-Selenomonadales;f__Selenomonadaceae;g__Selenomonas;s__Selenomonas_bovis	0	0	0	0	0	0	0	0	0	0	0	0	0	0	0	0	0	0	0	0	0	0	0	0	0	0	0	0	0	0	0	0	0	0	0	0	0	0	0	0	0	0	0	0	0	0	0	0	0
d__Bacteria;p__Firmicutes;c__Negativicutes;o__Veillonellales-Selenomonadales;f__Selenomonadaceae;g__uncultured;s__uncultured_organism	0	0	0	0	0	0	0	0	0	0	0	0	0	0	0	0	0	0	0	0	0	0	0	0	0	0	0	0	0	0	0	0	0	0	0	0	0	0	0	0	0	0	0	0	0	0	0	0	0
d__Bacteria;p__Firmicutes;c__Negativicutes;o__Veillonellales-Selenomonadales;f__Veillonellaceae;g__Allisonella;s__uncultured_bacterium	0	0	0.0169332	0	0	0	0.0650759	0.126989	0.141149	0	0	0	0	0.00806744	0	0	0	0	0	0.0159541	0	0	0	0	0.0263158	0	0	0	0	0.0288684	0	0	0.0604021	0	0	0	0	0.0192678	0	0	0.0588062	0.206363	0	0	0	0	0.0410046	0	0
d__Bacteria;p__Firmicutes;c__Negativicutes;o__Veillonellales-Selenomonadales;f__Veillonellaceae;g__Dialister;__	0	0	2.46498	2.83883	0	0	0	0	2.12466	0	9.54717	0	0	7.46844	1.08546	0.562324	0	1.25196	0	1.93044	1.71056	0	0	0	0	0.0145075	0	1.9202	1.64715	0	0	0	0	0	3.74759	0	6.37255	0.655106	0	2.08527	0	0	0	0	1.71893	0	0	2.69768	0
d__Bacteria;p__Firmicutes;c__Negativicutes;o__Veillonellales-Selenomonadales;f__Veillonellaceae;g__Dialister;s__Dialister_invisus	0	0	0.00725707	0	0	0	0	0	0.0148577	0	0	0	0	0.0242023	0	0	0	0	0	0	0	0	0	0	0	0	0	0	0	0	0	0	0	0	0	0	0	0	0	0	0	0	0	0	0	0	0	0	0
d__Bacteria;p__Firmicutes;c__Negativicutes;o__Veillonellales-Selenomonadales;f__Veillonellaceae;g__Dialister;s__Dialister_succinatiphilus	0	0	0	0	0	0	0	0	0	0	0	0	0	0	0	0	0	0	0	0	0	0	0	0	0	0.0652836	0	0	0	0	0	0	0	0	0	0	0	0	0	0.381955	0.921298	0	0	0.774905	0	0	2.245	0	0
d__Bacteria;p__Firmicutes;c__Negativicutes;o__Veillonellales-Selenomonadales;f__Veillonellaceae;g__Dialister;s__gut_metagenome	0	0	0	0	1.42739	0	0	4.90775	0.252582	0	0	0	0	0	0	0.177028	0	0	4.61128	0	0	0	0	0	0	0	0	0	0	0	2.4769	0	0	0	0	1.49652	0	0	0	0	0	0	0	0	0	0	0	0	4.13447
d__Bacteria;p__Firmicutes;c__Negativicutes;o__Veillonellales-Selenomonadales;f__Veillonellaceae;g__Dialister;s__uncultured_bacterium	0	0	0	0	0	0	4.32393	0	0	0	0	0	0	0	0.16488	0	0	0	0	0	0	0	0	0	0	0	0	0	0	0	0	0	0	0	0	0	0	0	0	0	0	0	0	0	0	0	0	0	0
d__Bacteria;p__Firmicutes;c__Negativicutes;o__Veillonellales-Selenomonadales;f__Veillonellaceae;g__Megasphaera;__	0	0	1.39578	0	0	0	0.021692	0.351087	0	0	0	0	0	11.123	0	0	0	0	0	0	0	0.666248	0	0	0	0	0	0	0	0.0288684	2.55553	0	0	0	0	0	0	0	0	0	3.13633	0	0	0	0	0	3.53665	0	0
d__Bacteria;p__Firmicutes;c__Negativicutes;o__Veillonellales-Selenomonadales;f__Veillonellaceae;g__Megasphaera;s__Megasphaera_elsdenii	0	0	0.353177	0	0	0	0.166305	0.298797	0	0	0	0	0	2.48881	0	0	0	0	0	0	0	0.782118	0	0	0	0	0	0	0	0	0.48162	0	0	0	0	0	0	0	0	0	1.35254	0	0	0	0	0	1.68119	0	0
d__Bacteria;p__Firmicutes;c__Negativicutes;o__Veillonellales-Selenomonadales;f__Veillonellaceae;g__Megasphaera;s__Megasphaera_hexanoica	0	0	0	0	0	0	0	0.328677	0	0	0	0	0	0	0	0	0	0	0	0	0	0	0	0	0	0	0	0	0	0	0	0	0	0	0	0	0.154799	0	0	0	0	0	0	0	0	0	0	0	0
d__Bacteria;p__Firmicutes;c__Negativicutes;o__Veillonellales-Selenomonadales;f__Veillonellaceae;g__Megasphaera;s__Megasphaera_stantonii	0	0	0	0	0	0	0	0	0	0	0	0	0	0	0	0	0	0	0	0	0	0	0	0	0	0	0	0	0	0	0	0	0	0	0	0	0	0	0	0	0	0	0	0	0	0	0	0	0
d__Bacteria;p__Firmicutes;c__Negativicutes;o__Veillonellales-Selenomonadales;f__Veillonellaceae;g__Megasphaera;s__uncultured_bacterium	0	0	0	0	0	0	0	0	0	0	0	0	0	0	0	0	0	0	0	0	0	0	0	0	0	0	0	0	0	0	0	0	0	0	0	0	0	0	0	0	0	0	0	0	0	0	0	0	0
d__Bacteria;p__Firmicutes;c__Negativicutes;o__Veillonellales-Selenomonadales;f__Veillonellaceae;g__Veillonella;__	0	0	0	0.106838	0	0	0.0144613	0.0821693	0	0	0.0613309	0	0.110011	0	0	0	0.258819	0	0	0.0159541	0.0150049	0.212427	0	0.0181769	0.0526316	0.0145075	0	0.0166251	0	0.0288684	0	0.0262778	0	0.15055	0	0.0242679	0	0	0.0511378	0	0	0	0	0.0123985	0.0167701	0.0800356	0	0	0
d__Bacteria;p__Firmicutes;c__Negativicutes;o__Veillonellales-Selenomonadales;f__Veillonellaceae;g__Veillonella;s__Veillonella_atypica	0	0	0	0	0	0	0	0	0	0	0	0	0	0	0	0	0	0	0	0	0	0	0	0	0	0	0	0	0	0	0	0	0	0	0	0	0	0	0	0	0	0	0	0	0	0	0	0	0
d__Bacteria;p__Firmicutes;c__Syntrophomonadia;o__Syntrophomonadales;f__Syntrophomonadaceae;__;__	0	0	0	0	0	0	0	0	0	0	0	0	0	0	0	0	0	0	0	0	0	0	0	0	0	0	0	0	0	0	0	0	0	0	0	0	0	0	0	0	0	0	0	0	0	0	0	0	0
d__Bacteria;p__Firmicutes;c__uncultured;o__uncultured;f__uncultured;g__uncultured;s__uncultured_Peptococcaceae	0	0	0	0	0	0	0	0	0	0	0	0	0	0	0	0	0	0	0	0	0	0	0	0	0	0	0	0.074813	0	0	0	0.0197083	0	0	0	0	0.0171999	0	0	0	0	0	0	0	0	0	0	0.0445898	0
d__Bacteria;p__Fusobacteriota;c__Fusobacteriia;o__Fusobacteriales;f__Fusobacteriaceae;g__Fusobacterium;__	0	0	0	0	0	0	0	0	0	0	0	0	0	0	0	0	0	0	0	0	0	0	0	0	0	0	0	0	0	0	0	0	0	0	0	0	0	0	0	0	0	0	0	0	0	0	0	0	0
d__Bacteria;p__Fusobacteriota;c__Fusobacteriia;o__Fusobacteriales;f__Fusobacteriaceae;g__Fusobacterium;s__Fusobacterium_mortiferum	0	0	0	0	0	0	0	0.0896392	0	0	0	0	0	0	0	0	0	0	0	0	0	0	0	0.263564	0	0	0	0	0	0	0	0	0	0	0	0	0	0	0	0	0	0	0	0	0	0	0	0	0
d__Bacteria;p__Fusobacteriota;c__Fusobacteriia;o__Fusobacteriales;f__Leptotrichiaceae;g__Sneathia;s__Sneathia_amnii	0	0	0	0	0	0	0	0	0	0	0	0	0	0	0	0	0	0	0	0	0	0	0	0	0	0	0	0	0	0	0	0	0	0	0	0	0	0	0	0	0	0	0	0	0	0	0	0	0
d__Bacteria;p__Patescibacteria;c__Saccharimonadia;o__Saccharimonadales;f__Saccharimonadaceae;g__TM7x;__	0	0	0.00483805	0	0	0	0.0289226	0	0	0	0	0	0	0.00403372	0	0	0	0	0.0266548	0	0	0	0	0	0	0	0	0	0	0	0	0	0	0	0.0142765	0	0	0	0.0170459	0	0.0196021	0	0.0279382	0	0	0.0177857	0	0.0297265	0
d__Bacteria;p__Proteobacteria;c__Alphaproteobacteria;o__Rhodospirillales;f__uncultured;g__uncultured;__	0	0	0	0	0	0	0	0	0	0	0.143105	3.07333	0	0.00403372	0	0	0	0	0	0	0	0	0	0	0	0	0	0	0	0	0	0	0	0	0	0	0	0	0	0	0	0	0	0	0	0	0	3.41112	0
d__Bacteria;p__Proteobacteria;c__Alphaproteobacteria;o__Rhodospirillales;f__uncultured;g__uncultured;s__Azospirillum_sp,	0	0	0.19836	0	0	0	0.122921	0.0298797	0	0.477472	0	0.0177035	0	0.00806744	0	0	0	0	0	0.781749	0	0	0	0	0	0	0.0330333	0	0	0	0	0	0	0	0	0	0.593395	0	0	0	0	0	0	0	0	0	0	0	0
d__Bacteria;p__Proteobacteria;c__Alphaproteobacteria;o__Rhodospirillales;f__uncultured;g__uncultured;s__gut_metagenome	0	0	0	1.43468	0.923979	0	0	0	0	0.401683	0	0.531105	0	0	0	0	0	6.00939	0	0.119655	0	0	0.2641	0	0	0	0	0	6.76993	0.8444	0	0	0	0	0.0499679	0	0.0429997	7.88054	0.0511378	0.774234	0	0	3.33395	0.024797	0	0	0	7.57283	0.328439
d__Bacteria;p__Proteobacteria;c__Alphaproteobacteria;o__Rhodospirillales;f__uncultured;g__uncultured;s__uncultured_bacterium	0	0	0	0	0	0	0	0	0	0	0	0	0	0	0	0	0	0	0	0	0	0	0	0	0	0	0	0	0	0	0	0	0	0	0	0	0	0	0	0	0	0	0	0	0	0	0	0	0
d__Bacteria;p__Proteobacteria;c__Alphaproteobacteria;o__Rickettsiales;f__Mitochondria;g__Mitochondria;__	0	0	0	0	0	0	0	0	0	0	0	0	0	0	0	0	0	0	0	0	0	0	0	0	0	0	0	0	0	0	0	0	0	0	0	0	0	0	0	0	0	0	0	0	0	0	0	0	0
d__Bacteria;p__Proteobacteria;c__Alphaproteobacteria;o__Sphingomonadales;f__Sphingomonadaceae;g__Sphingomonas;__	0	0	0	0	0	0	0	0.0149399	0	0	0	0.0070814	0	0	0.0183201	0	0	0	0	0	0	0	0	0	0	0	0	0	0	0	0	0	0	0	0	0	0	0	0	0	0	0	0	0	0	0	0	0	0
d__Bacteria;p__Proteobacteria;c__Gammaproteobacteria;o__Aeromonadales;f__Succinivibrionaceae;g__Succinatimonas;s__Succinatimonas_hippei	0	0	0.266093	0	0	0	0	0	0	0	0	0	0	0.570772	0	0	0	0	0	0	0	0	0	0	0	0	0	0	0	0	0	0	0.0345155	0	0	0	0	0	0	0	0	0	0	0	0	0	0	0	0
d__Bacteria;p__Proteobacteria;c__Gammaproteobacteria;o__Aeromonadales;f__Succinivibrionaceae;g__Succinivibrio;__	0	0	0	0	0	0	0	0	0	0	0	0	0	0	3.27929	0	0	0	0	0	0	0	0	0	0	0	0	0	0	0	0	0	0	0	0	0	0	0	0	0	0	0	0	0	0	0	0	0	0
d__Bacteria;p__Proteobacteria;c__Gammaproteobacteria;o__Aeromonadales;f__Succinivibrionaceae;g__Succinivibrio;s__metagenome	0	0	0	0	0	0	0.180766	0	0	0	0	0	0	0	0	0	0	0	0	0	0	0	0	0	0	0	0	0	0	0	0	0	0	0	0	0	0	0	0	0	0	0	0	0	0	0	0	0	0
d__Bacteria;p__Proteobacteria;c__Gammaproteobacteria;o__Aeromonadales;f__Succinivibrionaceae;g__Succinivibrio;s__uncultured_bacterium	0	0	0	0	0	0	0	0	0	0	0	0	0	0	1.04882	0	0	0	0	0	0	0	0	0	0	0	0	0	0	0	0	0	0	0	0	0	0	0	0	0	0	0	0	0	0	0	0	0	0
d__Bacteria;p__Proteobacteria;c__Gammaproteobacteria;o__Burkholderiales;__;__;__	0	0	0.0338663	0.030525	0	0	0.00723066	0	0	0	0	0	0	0.0322698	0.0458001	0	0	0.226917	0	0	0	0	1.94241	0	0	0	0	0	0.226672	0	0	0	0	0	0	0	0	0.298651	0	0	0.0980104	0	0.0279382	0	0	0	0.143516	0	0
d__Bacteria;p__Proteobacteria;c__Gammaproteobacteria;o__Burkholderiales;f__Comamonadaceae;g__Comamonas;__	0	0	0	0	0	0	0	0	0	0	0	0	0	0	0	0	0	0	0	0	0	0	0	0	0	0	0	0	0	0	0	0	0	0	0	0	0	0	0	0	0	0	0	0	0	0	0	0	0
d__Bacteria;p__Proteobacteria;c__Gammaproteobacteria;o__Burkholderiales;f__Oxalobacteraceae;__;__	0	0	0	0	0	0	0	0	0	0	0	0	0	0	0	0	0	0	0	0	0	0	0	0	0	0	0	0	0	0	0	0	0	0	0	0	0	0	0	0	0	0	0	0	0	0	0	0.289834	0
d__Bacteria;p__Proteobacteria;c__Gammaproteobacteria;o__Burkholderiales;f__Oxalobacteraceae;g__Oxalobacter;__	0	0	0	0	0	0	0	0	0	0	0	0	0	0	0	0	0	0	0	0	0	0	0	0	0.0263158	0	0	0.0249377	0	0	0.0786318	0	0	0.15055	0	0	0	0	0	0	0.0686073	0	0	0.0433947	0	0	0.0615069	0	0
d__Bacteria;p__Proteobacteria;c__Gammaproteobacteria;o__Burkholderiales;f__Oxalobacteraceae;g__Oxalobacter;s__Oxalobacter_formigenes	0	0	0	0	0	0	0	0	0	0	0	0	0	0	0	0	0	0	0	0	0	0	0	0	0	0	0	0	0	0	0	0	0	0	0	0	0	0	0	0	0	0	0.0186254	0	0	0	0	0	0
d__Bacteria;p__Proteobacteria;c__Gammaproteobacteria;o__Burkholderiales;f__Sutterellaceae;g__Parasutterella;__	0	0.186955	7.12886	0	0.152934	3.44532	0	7.45499	0	0	0.0715527	0.0601919	1.31227	5.07442	0	0.468604	0.508052	2.10485	0	0.390874	0	0.0627625	0.0425967	0	0.0657895	0.217612	0.0412916	0.0415628	0.445788	2.75693	0.019658	0.131389	2.16585	0.0810654	1.46334	4.81314	0.894393	0	4.26148	0	0.0392042	1.6853	1.13615	0.260368	0.628878	0.213428	0.0205023	0.215517	3.40031
d__Bacteria;p__Proteobacteria;c__Gammaproteobacteria;o__Burkholderiales;f__Sutterellaceae;g__Parasutterella;s__Burkholderiales_bacterium	0	0	0	0	0	0	0	0	0	0	0	0	0	0	0	0	0	0	0	0	0	0	0	0	0	0	0	0	0	0	0	0	0	0	0	0	0	0	0	0	0	0	0	0	0	0	0	0	0
d__Bacteria;p__Proteobacteria;c__Gammaproteobacteria;o__Burkholderiales;f__Sutterellaceae;g__Parasutterella;s__Parasutterella_secunda	0	0	0	0	0	0	0	0	0	0	0	0	0	0	0	0	0	0	0	0	0	0	0	0.0545306	0	0	0	0	0	0	0	0	0	0	0	0	0	0	0	0.0516156	0	0	0	0	0	0	0	0	0
d__Bacteria;p__Proteobacteria;c__Gammaproteobacteria;o__Burkholderiales;f__Sutterellaceae;g__Parasutterella;s__uncultured_bacterium	0	0.027697	0	0	0	0	0	0	0	0	0	0	2.14521	0	0	0	0	0	0	0	0.0675219	0.0386231	0	0	0	0.921224	0	0	0	0.649538	0.00982898	0.177375	0	0.0463231	0	0	0	0	3.12793	0	0	0.0601892	0	0	0	0	0	0.0297265	0
d__Bacteria;p__Proteobacteria;c__Gammaproteobacteria;o__Burkholderiales;f__Sutterellaceae;g__Sutterella;__	6.15557	0.429303	0.208036	0.1221	1.29994	0	0.0289226	0.0149399	1.25548	1.75452	7.02239	3.94434	0.369323	1.44206	0.14198	0.531084	0.0191718	0.234742	0.0177699	0.0398851	0.58519	0.106213	0.0340774	0.972462	0.236842	1.32018	0.132133	0.556941	0.491122	0	0.855121	1.51097	2.11407	1.63289	0	0.970717	0.103199	2.10983	0	0.567771	4.31246	0.619089	0	1.25845	2.62452	2.64117	2.71656	0.68371	0
d__Bacteria;p__Proteobacteria;c__Gammaproteobacteria;o__Burkholderiales;f__Sutterellaceae;g__Sutterella;s__Sutterella_parvirubra	0	0	0	0	0	0	0	0	0	0	0	0	0	0	0	0	0	0	0	0	0	0	0	0.672544	0	0	0	0	0	0	0	0	0	0	0	0	0	0	0	0	0	0	0	0	0	0	0	0	0
d__Bacteria;p__Proteobacteria;c__Gammaproteobacteria;o__Burkholderiales;f__Sutterellaceae;g__Sutterella;s__Sutterella_sp,	0	0	0	0	0	0	0	0	0	0	0	0	0	0	0	0	0	0	0	0	0	0	0	0	0	0	0	0	0	0	0	0	0	0	0	0	0	0	0	0	0	0	0	0	0	0	0	0	0
d__Bacteria;p__Proteobacteria;c__Gammaproteobacteria;o__Burkholderiales;f__Sutterellaceae;g__Sutterella;s__Sutterellaceae_bacterium	0	0	0	0	0	0	0.0433839	0	0	0	0	0	0	0	0.270221	0	0	0	0.0177699	0	0	0.0337952	0	0	0	0	0	0	0	0	0	0	0	0.521135	0	0	0	0	0	0.598741	0.00980104	0	0	0	0	0	0.112763	0	0
d__Bacteria;p__Proteobacteria;c__Gammaproteobacteria;o__Burkholderiales;f__Sutterellaceae;g__Sutterella;s__gut_metagenome	0	0	0.111275	0	0	0	0	0	0	0	0	0	0.165017	1.0649	0	0.229095	0	0.179969	0	0	0	0.0193115	0.00851934	0	0	0.558538	0	0	0.21156	0	0.0688028	0	0	0	0	0.436823	0.0257998	0.0289017	0	0	0	0	0	0	0	0	0	0	0
d__Bacteria;p__Proteobacteria;c__Gammaproteobacteria;o__Burkholderiales;f__Sutterellaceae;g__Sutterella;s__uncultured_bacterium	0	0	0	0	0	0	0	0	0.78746	0	0	0	0	0	0	0	0	0	0	0	0	0	0	0	0	0	0	0	0	0	0.245724	0	0	0	0	0	0	0	0	0	0	0	0	0	0	0	0	0.832342	0
d__Bacteria;p__Proteobacteria;c__Gammaproteobacteria;o__Enterobacterales;__;__;__	0	0	0.00725707	0	0	0	0	0.283857	0	0	0	0	0	0	0	0	0	0	0.0177699	0	0	0.00965577	0	0.00908843	0	0	0	0	0	0	0	0	0	0	0	0	0	0	0	0	0.0196021	0	0	0	0	0	0	0.0297265	0
d__Bacteria;p__Proteobacteria;c__Gammaproteobacteria;o__Enterobacterales;f__Enterobacteriaceae;__;__	0	0	0	0	0.0509781	0	3.73102	0	0	0	0	0	1.77589	0	0.01374	0	0	0	0.106619	0	0	0	0	0.190857	0	0	0.0330333	0	0	0.216513	0	0.0656944	0.172577	0	0	0.914092	0	0.0192678	0.0170459	0	0.0196021	0.240757	0	0	0	0	0	0	0
d__Bacteria;p__Proteobacteria;c__Gammaproteobacteria;o__Enterobacterales;f__Enterobacteriaceae;g__Enterobacter;__	0	0	0	0	0	0	0	0	0	0	0	0	0.667924	0	0	0	0	0	0	0	0	0	0	0	0	0	0	0	0	0.0144342	0	0	0	0	0	0	0	0	0	0	0.0196021	0	0	0	0	0	0	0.0222949	0
d__Bacteria;p__Proteobacteria;c__Gammaproteobacteria;o__Enterobacterales;f__Enterobacteriaceae;g__Escherichia-Shigella;__	0.171538	0.152333	0.261255	0.289988	0.0254891	0	1.72813	0.0522895	2.3921	0.00757892	0.0306654	0	0.0157159	0	0.256481	0.156201	0.182132	0	0.204354	0	4.14885	0.535895	9.80576	0	0	2.27042	0.322074	0	0.0226672	0.0360855	0	2.35186	0.448701	0.0231616	0.0285531	5.07199	0	0.154143	0	0	0.0392042	0.0515907	0.0372509	0	0	0.0444642	0.112763	0.059453	0
d__Bacteria;p__Proteobacteria;c__Gammaproteobacteria;o__Enterobacterales;f__Enterobacteriaceae;g__Klebsiella;__	0	0	0	0	0	0	0.0144613	0	0	0	0	0	0	0	0	0	0	0	0	0	0	0	0	0	0	0	0	0	0	0	0	0	0	0	0	0.0404465	0	0	0	0	0	0	0	0	0	0	0	0	0
d__Bacteria;p__Proteobacteria;c__Gammaproteobacteria;o__Enterobacterales;f__Hafniaceae;g__Hafnia-Obesumbacterium;__	0	0	0	0	0	0	0	0.216628	0	0	0	0	0	0	0	0	0	0	0.151044	0	0	0	0	0	0	0	0	0	0	0	0	0	0	0	0	0	0	0	0	0	0	0	0	0	0	0	0	0	0
d__Bacteria;p__Proteobacteria;c__Gammaproteobacteria;o__Enterobacterales;f__Morganellaceae;g__Morganella;__	0	0	0	0	0	0	0	0	0	0	0	0	0	0	0	0	0	0	0	0	0	0	0	0	0	0	0	0	0	0	0	0	0	0	0	0	0	0	0	0	0	0	0	0	0	0	0	0	0
d__Bacteria;p__Proteobacteria;c__Gammaproteobacteria;o__Enterobacterales;f__Morganellaceae;g__Providencia;__	0	0	0	0	0	0	0	0	0	0	0	0	0	0	0	0	0	0	0	0	0	0	0	0	0	0	0	0	0	0	0	0	0	0	0	0	0	0	0	0	0	0	0	0	0	0	0	0	0
d__Bacteria;p__Proteobacteria;c__Gammaproteobacteria;o__Pasteurellales;f__Pasteurellaceae;g__Actinobacillus;__	0	0	0	0	0	0	0	0	0	0	0	0	0	0	0	0	0	0	0	0	0	0	0	0	0	0	0	0	0	0	0	0	0	0	0	0	0	0	0	0	0	0	0	0	0	0	0	0	0
d__Bacteria;p__Proteobacteria;c__Gammaproteobacteria;o__Pasteurellales;f__Pasteurellaceae;g__Haemophilus;__	0.0263904	0	0	0.0381563	0.0446059	0.0171409	0.0144613	0.179278	0	0.00757892	0.0715527	0	0.432186	0	0	0	0.0191718	0	0	0	0	1.04765	0	1.0997	0.355263	0.0507761	0.0412916	0.0332502	0.0302229	0.0649538	0	0.0525555	0	0.312681	0	0.485358	0.0171999	0	0.0170459	0	0	0	0	0	0	0.311249	0	0	0.0482998
d__Bacteria;p__Proteobacteria;c__Gammaproteobacteria;o__Pasteurellales;f__Pasteurellaceae;g__Haemophilus;s__Haemophilus_pittmaniae	0	0	0	0	0	0	0	0	0	0	0	0	0.314317	0	0	0	0	0	0	0	0	0	0	0	0	0	0	0	0	0	0	0	0	0	0	0	0	0	0	0	0	0	0	0	0	0.00889284	0	0	0
d__Bacteria;p__Proteobacteria;c__Gammaproteobacteria;o__Pasteurellales;f__Pasteurellaceae;g__Haemophilus;s__Haemophilus_sputorum	0	0	0	0	0	0	0	0	0	0	0	0	0	0	0	0	0	0	0	0	0	0.0289673	0	0	0.0263158	0	0	0	0	0	0	0	0	0	0	0	0	0	0	0	0	0	0	0	0	0	0	0	0
d__Bacteria;p__Proteobacteria;c__Gammaproteobacteria;o__Pseudomonadales;f__Moraxellaceae;g__Acinetobacter;__	0	0	0	0	0	0	0	0	0	0	0	0	0	0	0	0	0	0	0	0	0	0	0	0	0	0	0	0	0	0	0	0	0	0	0	0	0	0	0	0	0	0	0	0	0	0	0	0	0
d__Bacteria;p__Proteobacteria;c__Gammaproteobacteria;o__Pseudomonadales;f__Pseudomonadaceae;g__Pseudomonas;__	0.0329881	0	0	0	0	0	0	0	0	0	0	0	0	0	0	0	0	0	0	0	0	0	0	0	0	0	0	0	0	0	0	0	0	0	0	0	0	0	0	0	0	0	0	0	0	0	0	0	0
d__Bacteria;p__Synergistota;c__Synergistia;o__Synergistales;f__Synergistaceae;g__Cloacibacillus;__	0	0	0	0	0	0	0	0	0	0	0	0	0	0	0	0	0	0	0	0	0	0	0	0	0	0	0	0	0	0	0	0	0	0	0	0	0	0	0	0	0	0	0	0	0	0	0	0	0
d__Bacteria;p__Synergistota;c__Synergistia;o__Synergistales;f__Synergistaceae;g__Cloacibacillus;s__Cloacibacillus_evryensis	0	0	0	0	0.0127445	0	0	0	0	0	0	0	0	0	0	0	0	0	0	0	0	0	0	0	0	0	0	0	0	0	0	0	0	0	0	0	0	0	0	0	0	0	0	0	0	0	0	0	0
d__Bacteria;p__Synergistota;c__Synergistia;o__Synergistales;f__Synergistaceae;g__Pyramidobacter;s__Pyramidobacter_piscolens	0	0	0	0	0	0	0	0	0	0	0	0	0	0	0	0	0	0	0	0	0	0.0337952	0.025558	0	0	0.0725374	0	0	0	0	0	0	0	0	0	0	0	0	0	0	0	0	0	0	0	0	0	0	0
d__Bacteria;p__Synergistota;c__Synergistia;o__Synergistales;f__Synergistaceae;g__Synergistes;s__uncultured_organism	0	0	0	0	0	0	0	0	0	0	0	0	0	0	0	0	0	0	0	0	0	0	0	0	0	0	0	0	0	0	0	0	0	0	0	0	0	0	0	0	0	0	0	0	0	0	0	0	0
d__Bacteria;p__Verrucomicrobiota;c__Lentisphaeria;o__Victivallales;f__Victivallaceae;g__Victivallaceae;__	0	0	0	0	0	0	0	0	0	0.00757892	0	0	0	0	0	0	0	0	0	0	0	0	0	0	0	0	0	0	0	0	0	0	0	0	0	0	0	0	0	0	0	0	0.670516	0.0309962	0	0	0	0	0
d__Bacteria;p__Verrucomicrobiota;c__Lentisphaeria;o__Victivallales;f__Victivallaceae;g__Victivallaceae;s__uncultured_bacterium	0	0	0	0	0	0	0	0	0	0	0	0	0	0	0	0	0	0	0	0	0	0	0	0	0	0	0	0	0	0	0	0	0	0	0	0	0	0	0	0	0	0	0	0.0123985	0	0	0	0	0
d__Bacteria;p__Verrucomicrobiota;c__Lentisphaeria;o__Victivallales;f__Victivallaceae;g__Victivallaceae;s__uncultured_organism	0	0	0	0	0	0	0	0	0	0	0	0	0	0	0	0	0	0	0	0	0	0	0	0	0	0	0	0	0	0	0	0	0	0	0	0	0	0	0	0	0.0588062	0	0	0	0	0	0.0205023	0	0
d__Bacteria;p__Verrucomicrobiota;c__Lentisphaeria;o__Victivallales;f__Victivallaceae;g__Victivallis;__	0	0	0.0314473	0	0.47792	0	0	0	0	0.0227367	0	0	0	0	0.0229001	0.0208268	0.0191718	0	0	0	0.0825268	0	0.221503	0.0181769	0	0	0	0.35744	0	0	0.0589739	0	0.0604021	0	0	0	0	0.0770713	0	0	0.0196021	0	0.121065	0.111586	0	0	0.0205023	0	0
d__Bacteria;p__Verrucomicrobiota;c__Lentisphaeria;o__Victivallales;f__Victivallaceae;g__Victivallis;s__Victivallis_vadensis	0	0	0	0	0	0	0	0	0	0	0	0	0	0	0	0	0	0	0	0	0	0	0	0	0	0	0	0.0498753	0	0	0	0.0131389	0	0	0	0	0	0	0	0	0.0196021	0	0	0.0123985	0	0	0.0205023	0	0.0193199
d__Bacteria;p__Verrucomicrobiota;c__Lentisphaeria;o__Victivallales;f__Victivallaceae;g__Victivallis;s__uncultured_bacterium	0	0	0	0	0	0	0	0	0	0	0	0	0	0	0	0	0	0	0	0	0	0	0	0	0	0	0	0	0	0	0	0	0	0	0	0	0	0	0	0	0	0	0	0	0	0	0	0	0
d__Bacteria;p__Verrucomicrobiota;c__Lentisphaeria;o__Victivallales;f__vadinBE97;g__vadinBE97;__	0	0	0	0	0	0	0	0	0	0	0	0	0	0	0	0	0	0	0	0	0	0	0	0	0	0	0	0	0	0	0	0	0	0	0	0	0	0	0	0	0	0	0	0	0	0	0	0	0
d__Bacteria;p__Verrucomicrobiota;c__Lentisphaeria;o__Victivallales;f__vadinBE97;g__vadinBE97;s__Bacteroidales_bacterium	0	0	0	0	0	0	0	0	0	0	0	0	0	0	0	0	0	0	0	0	0	0	0	0	0	0	0	0	0	0	0	0	0	0	0	0	0	0	0	0	0	0	0	0	0	0	0	0	0
d__Bacteria;p__Verrucomicrobiota;c__Lentisphaeria;o__Victivallales;f__vadinBE97;g__vadinBE97;s__uncultured_bacterium	0	0	0	0	0.0700949	0	0	0	0	0	0	0	0	0	0	0	0	0	0	0	0	0	0	0	0	0	0	0.0166251	0	0	0	0	0	0	0	0	0	0	0	0	0	0	0.400447	0.130184	0	0	0	0	0
d__Bacteria;p__Verrucomicrobiota;c__Verrucomicrobiae;o__Opitutales;f__Puniceicoccaceae;__;__	0	0	0.00725707	0	0	0	0	0	0	0	0	0	0	0	0	0	0	0	0	0	0	0	0	0	0	0	0	0	0	0	0	0	0	0	0	0	0	0	0	0	0.303832	0	0	0	0	0	0.0410046	0	0
d__Bacteria;p__Verrucomicrobiota;c__Verrucomicrobiae;o__Opitutales;f__Puniceicoccaceae;g__uncultured;s__metagenome	0	0	0	0	0.350475	0	0	0	0	0	0	0	0	0	0	0	0	0	0	0	0	0	0	0	0	0	0	0	0	0	0	0	0	0	0.0285531	0	0	0	0	0	0	0	0	1.12206	0	0	0	0	0
d__Bacteria;p__Verrucomicrobiota;c__Verrucomicrobiae;o__Opitutales;f__Puniceicoccaceae;g__uncultured;s__uncultured_bacterium	0	0	0	0	0.299497	0	0	0	0	0	0	0	0	0	0	0	0	0	0	0	0	0	0	0	0	0	0	0	0	0	0	0	0	0	0	0	0	0	0	0	0	0	0	0	0	0	0	0	0
d__Bacteria;p__Verrucomicrobiota;c__Verrucomicrobiae;o__Verrucomicrobiales;f__Akkermansiaceae;g__Akkermansia;__	0.521211	0	0	6.36447	0	0	0	0	0.0148577	0	0.592865	0	0	0.189585	0	0.0208268	0	0	0.151044	1.72304	0	0	0	0	0	0	0	0.756442	0.0604458	0	1.03204	0	0	0	3.21222	0.0161786	0.653595	0.0963391	0	0.0619387	0	0.0515907	1.1734	0.173579	0	0	0	0.215517	0.608578
d__Bacteria;p__Verrucomicrobiota;c__Verrucomicrobiae;o__Verrucomicrobiales;f__Akkermansiaceae;g__Akkermansia;s__uncultured_bacterium	0	0	0	0	0	0	0	0	0	0	0	0	0	0	0	0	2.72239	0	0	0	0	0	0	0	0	0	0	0	0	0	0	0	0	0	0	0	0	0	0	0	0	0	0	0	0	0	0	0	0
[truncated: 167 more columns]

[truncated: 1 more sheets: Table S11 Faith PD]
